# Supplementary material for: Elucidating the molecular physiology of lantibiotic NAI-107 production in Microbispora ATCC-PTA-5024
Source: BMC Genomics. 2016 Jan 12;17:42. doi: 10.1186/s12864-016-2369-z (PMC4709908; doi:10.1186/s12864-016-2369-z)
Supplement: Additional file 1: Table S1. — Description, functional classification, abundance profile and mass spectrometry identification parameters of differentially represented Microbispora ATCC-PTA-5024 proteins identified from global proteome analysis at A substages. (XLSX 48 kb) [file 12864_2016_2369_MOESM1_ESM.xlsx]

## Sheet: Foglio1
Table S1. Differentially abundant Microbispora ATCC-PTA-5024 proteins revealed by the global proteome comparison between A-66 h and A-90 h substages.
Spot1	Proteins2	Acronim	NCBI accession3	Experimental pI4	Theoretical pI5	Experimental Mw (kDa)4	Theoretical Mw (kDa)5	KEGG ortology group6	Metabolic pathways/Cellular processes6	Functional group6	Relative fold change A-90 h vs A-66 h7	ANOVA8	MS method9	Matched peptide10	Sequence coverage10	Mascot Score10
209	alanine-tRNA ligase	AlaS	ETK30400.1	5.11362	5.36	92	97	K01872	Aminoacyl-tRNA biosynthesis	Amino acid metabolism	-1.4	0.0006958	TMS	16	24	830
279	alanine-tRNA ligase	AlaS	ETK30400.1	5.17104	5.36	93	97	K01872	Aminoacyl-tRNA biosynthesis	Amino acid metabolism	-1.7	5.63229e-06	TMS	18	24	996
285	alanine-tRNA ligase	AlaS	ETK30400.1	5.14307	5.36	92	97	K01872	Aminoacyl-tRNA biosynthesis	Amino acid metabolism	-1.8	4.15883e-06	TMS	20	31	1365
323	histidyl-tRNA synthetase	HisS	ETK30460.1	5.83362	6.16	46	45	K01892	Aminoacyl-tRNA biosynthesis	Amino acid metabolism	-1.3	0.00414704	TMS	16	37	905
127	aspartyl-tRNA synthetase	AspS	ETK30461.1	4.95902	5.04	65	65	K01876	Aminoacyl-tRNA biosynthesis	Amino acid metabolism	1.3	0.00594939	PMF	8	19	103
232	sarcosine oxidase subunit alpha	SoxA	ETK31485.1	5.4773	5.73	95	98	K00302	Glycine, serine and threonine metabolism	Amino acid metabolism	-1.5	0.000143747	TMS	2	2	87
130	serine hydroxymethyltransferase	GlyA2	ETK31488.1	5.80712	6.07	49	46	K00600	Glycine, serine and threonine metabolism	Amino acid metabolism	1.3	0.0142826	TMS	9	23	416
71	3-isopropylmalate dehydrogenase	LeuB	ETK31853.1	4.77864	4.8	42	37	K00052	Valine, leucine and isoleucine biosynthesis	Amino acid metabolism	1.5	0.000765795	TMS	8	31	548
66	O-methyltransferase family 3		ETK31857.1	4.86626	4.84	28	23	K00588	Phenylalanine metabolism	Amino acid metabolism	1.5	2.00013e-05	TMS	6	41	415
152	3-phosphoshikimate 1-carboxyvinyltransferase	AroA	ETK31979.1	5.20638	5.32	50	46	K00800	Phenylalanine, tyrosine and tryptophan biosynthesis	Amino acid metabolism	-1.3	0.000275096	TMS	12	43	780
215	catalase/peroxidase HPI	KatG	ETK32090.1	4.84712	4.81	73	80	K03782	Phenylalanine and Tryptophan degradation	Amino acid metabolism	-1.4	0.000748667	PMF	12	16	146
93	glycine hydroxymethyltransferase	GlyA1	ETK32467.1	6.97509	5.98	29	45	K00600	Glycine, serine and threonine metabolism	Amino acid metabolism	1.4	0.00523048	TMS	3	8	179
107	glycine hydroxymethyltransferase	GlyA1	ETK32467.1	5.79681	5.98	46	45	K00600	Glycine, serine and threonine metabolism	Amino acid metabolism	1.3	0.01256	PMF	14	41	241
263	aspartate aminotransferase	AspC	ETK33082.1	5.09006	5.16	46	43	K00813	L-aspartate:2-oxoglutarate aminotransferase activity; pyridoxal phosphate binding	Amino acid metabolism	-1.6	5.14107e-07	PMF	9	35	139
248	adenosylhomocysteinase	AhcY	ETK33509.1	5.13423	5.18	51	52	K01251	Cysteine and methionine metabolism	Amino acid metabolism	-1.5	8.19945e-06	TMS	14	37	554
253	adenosylhomocysteinase	AhcY	ETK33509.1	5.04883	5.18	51	52	K01251	Cysteine and methionine metabolism	Amino acid metabolism	-1.6	3.00437e-06	PMF	14	39	202
269	adenosylhomocysteinase	AhcY	ETK33509.1	5.08123	5.18	51	52	K01251	Cysteine and methionine metabolism	Amino acid metabolism	-1.7	4.03775e-06	PMF	17	46	209
197	aldehyde dehydrogenase	BetB	ETK33993.1	5.01202	5.09	51	51	K00130	Glycine, serine and threonine metabolism	Amino acid metabolism	-1.4	0.00835906	TMS	8	17	440
86	5-methyltetrahydropteroyltriglutamate-homocysteine S-methyltransferase	MetE	ETK34148.1	5.47141	5.42	59	81	K00549	Cysteine and methionine metabolism; Selenocompound metabolism	Amino acid metabolism	1.4	0.00143464	TMS	5	8	239
137	5-methyltetrahydropteroyltriglutamate--homocysteine S-methyltransferase	MetE	ETK34148.1	5.21816	5.42	71	81	K00549	Cysteine and methionine metabolism; Selenocompound metabolism	Amino acid metabolism	1.3	0.000858362	TMS	12	20	674
177	5-methyltetrahydropteroyltriglutamate--homocysteine S-methyltransferase	MetE	ETK34148.1	4.93841	5.42	80	81	K00549	Cysteine and methionine metabolism; Selenocompound metabolism	Amino acid metabolism	-1.3	0.00134886	TMS	7	11	440
200	5-methyltetrahydropteroyltriglutamate--homocysteine S-methyltransferase	MetE	ETK34148.1	5.22847	5.42	82	81	K00549	Cysteine and methionine metabolism; Selenocompound metabolism	Amino acid metabolism	-1.4	0.00445499	TMS	17	26	914
219	5-methyltetrahydropteroyltriglutamate--homocysteine S-methyltransferase	MetE	ETK34148.1	5.32123	5.42	83	81	K00549	Cysteine and methionine metabolism; Selenocompound metabolism	Amino acid metabolism	-1.4	0.00128677	TMS	9	16	542
239	5-methyltetrahydropteroyltriglutamate--homocysteine S-methyltransferase	MetE	ETK34148.1	5.27558	5.42	81	81	K00549	Cysteine and methionine metabolism; Selenocompound metabolism	Amino acid metabolism	-1.5	0.000852166	PMF	37	50	400
31	glutamine synthetase	GlnA	ETK34188.1	4.94282	4.86	37	37	K01915	Alanine, aspartate and glutamate metabolism; Nitrogen metabolism	Amino acid metabolism	1.9	7.51916e-07	TMS	5	19	302
193	methylmalonate-semialdehyde dehydrogenase	MSDH	ETK35695.1	5.41988	5.6	56	53	K00140	Propanoate metabolism; Valine, leucine and isoleucine degradation; Inositol phosphate metabolism	Amino acid metabolism	-1.4	1.58839e-07	TMS	9	26	379
63	diaminopimelate epimerase	DapF	ETK35860.1	5.27853	5.22	32	28	K01778	Lysine biosynthesis; Peptidoglycan biosynthesis	Amino acid metabolism	1.5	0.00946236	TMS	6	39	514
234	glycyl-tRNA synthetase	GlyS1	ETK35935.1	5.48761	5.63	53	53	K01880	Aminoacyl-tRNA biosynthesis	Amino acid metabolism	-1.5	4.83419e-05	PMF	11	29	148
237	glycyl-tRNA synthetase	GlyS1	ETK35935.1	5.40515	5.63	53	53	K01880	Aminoacyl-tRNA biosynthesis	Amino acid metabolism	-1.5	0.000222513	TMS	10	22	630
155	Indole-3-glycerol-phosphate synthase	TrpC	ETK36507.1	4.92515	5.18	32	29	K01609	Phenylalanine, tyrosine and tryptophan biosynthesis	Amino acid metabolism	-1.3	0.000611245	TMS	6	22	329
81	glutamine-fructose-6-phosphate transaminase	GlmS	ETK33569.1	4.90307	4.9	36	36	K00820	Alanine, aspartate and glutamate metabolism: Amino sugar and nucleotide sugar metabolism	Amino acid metabolism	1.5	0.00284914	TMS	10	28	454
290	alanine dehydrogenase	AlaDH	ETK33581.1	5.49939	5.66	46	39	K00259	Alanine, aspartate and glutamate metabolism; Taurine and hypotaurine metabolism	Amino acid metabolism	-1.8	6.86393e-06	TMS	5	17	282
320	glyceraldehyde-3-phosphate dehydrogenase, type I	GapA	ETK30755.1	5.69669	5.93	36	35	K00134	Glycolysis / Gluconeogenesis	Carbon metabolism	-1.6	0.0264384	TMS	6	28	383
116	DeoR family transcriptional regulator	AgaR	ETK31288.1	5.37718	5.5	35	28	K02081	Transcriptional regulation	Carbon metabolism	1.3	5.26949e-06	TMS	6	32	428
53	malate dehydrogenase	MDH	ETK31547.1	4.9016	4.88	35	34	K00024	TCA	Carbon metabolism	1.6	0.00795764	PMF	12	45	162
102	alpha amylase	GlgE	ETK31884.1	5.77178	6.05	75	77	K16147	Starch and sucrose metabolism	Carbon metabolism	1.4	0.00075732	TMS	4	6	229
54	glycogen phosphorylase	GlgP	ETK31885.1	5.27117	5.33	73	95	K00688	Starch and sucrose metabolism	Carbon metabolism	1.6	1.06505e-07	TMS	2	3	169
207	glycogen phosphorylase	GlpP	ETK31885.1	5.21963	5.33	90	95	K00688	Starch and sucrose metabolism	Carbon metabolism	-1.4	0.00123009	TMS	8	13	534
227	glycogen phosphorylase	GlgP	ETK31885.1	5.19166	5.33	90	95	K00688	Starch and sucrose metabolism	Carbon metabolism	-1.5	0.000452358	TMS	17	24	790
37	2-oxoglutarate dehydrogenase, E1 subunit	SucA	ETK32028.1	5.94405	6.07	66	125	K00164	TCA	Carbon metabolism	1.8	5.89989e-06	TMS	8	5	360
52	2-oxoglutarate dehydrogenase, E1 subunit	SucA	ETK32028.1	5.4611	6.07	73	125	K00164	TCA	Carbon metabolism	1.6	2.70089e-05	TMS	10	10	528
265	2-oxoglutarate dehydrogenase, E1 subunit	SucA	ETK32028.1	5.71288	6.07	110	125	K00164	TCA	Carbon metabolism	-1.6	4.9276e-05	PMF	21	19	230
276	2-oxoglutarate dehydrogenase, E1 subunit	SucA	ETK32028.1	5.68785	6.07	111	125	K00164	TCA	Carbon metabolism	-1.7	2.94842e-05	TMS	13	13	597
287	2-oxoglutarate dehydrogenase, E1 subunit	SucA	ETK32028.1	5.66135	6.07	111	125	K00164	TCA	Carbon metabolism	-1.8	8.19174e-06	TMS	6	4	194
317	cyclopropane-fatty-acyl-phospholipid synthase	CFA	ETK32109.1	6.80427	6.29	30	47	K00574	Fatty acid biosynthesis; Biosynthesis of unsaturated fatty acids	Carbon metabolism	2	0.00084521	TMS	4	11	213
33	pyruvate dehydrogenase	AceE	ETK32209.1	5.59509	5.78	64	102	K00163	Glycolysis / Gluconeogenesis; Pyruvate metabolism	Carbon metabolism	1.9	1.62647e-07	TMS	5	5	246
56	pyruvate dehydrogenase	AceE	ETK32209.1	5.53031	5.78	64	102	K00163	Glycolysis / Gluconeogenesis; Pyruvate metabolism	Carbon metabolism	1.6	8.75147e-06	TMS	11	12	577
65	pyruvate dehydrogenase	AceE	ETK32209.1	7.02491	5.78	62	102	K00163	Glycolysis / Gluconeogenesis; Pyruvate metabolism	Carbon metabolism	1.5	0.00027122	TMS	5	5	180
220	pyruvate dehydrogenase	AceE	ETK32209.1	5.51853	5.78	94	102	K00163	Glycolysis / Gluconeogenesis; Pyruvate metabolism	Carbon metabolism	-1.4	3.86642e-05	TMS	15	16	713
271	pyruvate dehydrogenase	AceE	ETK32209.1	5.56123	5.78	94	102	K00163	Glycolysis / Gluconeogenesis; Pyruvate metabolism	Carbon metabolism	-1.7	1.92048e-05	PMF	11	13	128
278	pyruvate dehydrogenase	AceE	ETK32209.1	5.60245	5.78	94	102	K00163	Glycolysis / Gluconeogenesis; Pyruvate metabolism	Carbon metabolism	-1.7	1.11689e-05	TMS	20	25	962
190	3-oxoacyl-(acyl-carrier-protein) synthase 2	FabF	ETK32228.1	5.18135	5.33	48	42	K09458	Fatty acid biosynthesis; Biosynthesis of unsaturated fatty acids	Carbon metabolism	-1.4	2.51955e-05	PMF	9	35	153
3	D-xylose transport system ATP-binding protein	XylG	ETK32439.1	5.95141	5.71	9	27	K10545	ABC transporter	Carbon metabolism	1.3	0.000751416	TMS	6	27	353
77	citrate (Si)-synthase	GltA	ETK33110.1	5.53914	5.75	45	40	K01647	TCA	Carbon metabolism	1.5	1.95096e-07	PMF	16	39	162
44	phosphoenolpyruvate carboxylase	PEPC	ETK33413.1	5.87779	6.09	64	96	K01595	Glycolysis / Gluconeogenesis ; Pyruvate metabolism	Carbon metabolism	1.7	1.22139e-06	TMS	4	5	160
223	phosphoenolpyruvate carboxylase	PEPC	ETK33413.1	5.79975	6.09	89	96	K01595	Glycolysis / Gluconeogenesis ; Pyruvate metabolism	Carbon metabolism	-1.4	4.77165e-05	TMS	2	2	98
273	phosphoenolpyruvate carboxylase	PEPC	ETK33413.1	5.83509	6.09	89	96	K01595	Glycolysis / Gluconeogenesis ; Pyruvate metabolism	Carbon metabolism	-1.7	6.01072e-06	TMS	19	25	915
139	2-oxoglutarate ferredoxin oxidoreductase subunit beta	KorB	ETK34265.1	5.81595	6.07	41	38	K00175	TCA	Carbon metabolism	1.3	0.00306648	TMS	3	10	117
194	2-oxoglutarate ferredoxin oxidoreductase subunit alpha	KorA	ETK34266.1	5.17988	5.44	63	66	K00174	TCA	Carbon metabolism	-1.4	0.000827904	TMS	5	14	372
282	2-oxoglutarate ferredoxin oxidoreductase subunit alpha	KorA	ETK34266.1	5.24319	5.44	64	66	K00174	TCA	Carbon metabolism	-1.8	3.70052e-05	PMF	8	21	101
292	2-oxoglutarate ferredoxin oxidoreductase subunit alpha	KorA	ETK34266.1	5.25939	5.44	53	66	K00174	TCA	Carbon metabolism	-1.9	2.34524e-06	TMS	6	14	473
105	fructose-bisphosphate aldolase, class II	FbaA	ETK34695.1	5.3389	5.46	36	37	K01624	Glycolysis / Gluconeogenesis	Carbon metabolism	1.3	7.78619e-07	PMF	12	47	127
109	fructose-bisphosphate aldolase, class II	FbaA	ETK34695.1	5.25497	5.46	36	37	K01624	Glycolysis / Gluconeogenesis	Carbon metabolism	1.3	0.000600259	PMF	7	32	126
14	short-chain dehydrogenase/reductase SDR	FabG	ETK35152.1	5.51706	5.74	31	26	K00059	Fatty acid biosynthesis; Biosynthesis of unsaturated fatty acids	Carbon metabolism	2.3	2.17738e-05	TMS	2	8	118
230	mercuric reductase, truncated	PdhD	ETK35175.1	5.1092	5.11	54	51	K00382	Glycolysis / Gluconeogenesis	Carbon metabolism	-1.5	6.51908e-05	PMF	10	28	120
191	2-oxoglutarate dehydrogenase, E2 component,dihydrolipoamide succinyltransferase	SucB	ETK35968.1	4.96933	8.87	74	26	K00658	TCA	Carbon metabolism	-1.4	0.000516863	TMS	8	47	449
274	pyruvate kinase	PYK	ETK36491.1	5.35362	5.51	56	51	K00873	Glycolysis / Gluconeogenesis	Carbon metabolism	-1.7	2.41801e-06	TMS	21	50	1172
64	6-phosphogluconolactonase	PGL	ETK38133.1	5.90871	6.06	31	27	K01057	Pentose phosphate pathway	Carbon metabolism	1.5	0.00223092	TMS	4	21	165
144	transaldolase	Tal	ETK38137.1	4.97669	5.06	44	40	K00616	Pentose phosphate pathway	Carbon metabolism	-1.3	0.00267534	PMF	11	39	133
151	transketolase	Tkt1	ETK38138.1	5.15632	5.31	76	76	K00615	Pentose phosphate pathway	Carbon metabolism	-1.3	4.08035e-05	PMF	18	32	210
167	transketolase	Tkt1	ETK38138.1	5.12393	5.31	77	76	K00615	Pentose phosphate pathway	Carbon metabolism	-1.3	0.000571382	PMF	10	16	132
174	transketolase	Tkt1	ETK38138.1	5.09742	5.31	77	76	K00615	Pentose phosphate pathway	Carbon metabolism	-1.3	7.47535e-05	PMF	9	16	120
158	phosphoglycerate kinase	PGK	ETK38177.1	4.93252	5.05	46	42	K00927	Glycolysis / Gluconeogenesis	Carbon metabolism	-1.3	0.00596912	TMS	12	35	787
322	ATP synthase F1 subunit epsilon	AtpC	ETK33856.1	4.81031	4.6	10	14	K02114	Oxidative phosphorylation	Energy production	-1.3	0.0395636	TMS	4	50	287
38	ATP synthase subunit beta	AtpD	ETK33857.1	4.79466	4.82	29	52	K02112	Oxidative phosphorylation	Energy production	1.7	2.27058e-07	TMS	6	17	348
262	ATP synthase F1 subunit alpha	AtpA	ETK33859.1	4.93546	5.03	60	60	K02111	Oxidative phosphorylation	Energy production	-1.6	0.000118318	PMF	10	27	157
284	ATP synthase F1 subunit alpha	AtpA	ETK33859.1	4.96049	5.03	61	60	K02111	Oxidative phosphorylation	Energy production	-1.8	0.00984598	PMF	26	53	354
291	ATP synthase F1 subunit alpha	AtpA	ETK33859.1	4.96491	5.03	59	60	K02111	Oxidative phosphorylation	Energy production	-1.8	0.00212749	PMF	15	31	202
254	DNA-directed RNA polymerase	RpoB	ACZ84078.1	4.95902	4.99	120	128	K03043	RNA polymerase	Nucleotide metabolism	-1.6	0.000565401	TMS	7	8	293
162	AAA ATPase		ETK30780.1	5.27558	5.41	17	21	K07478	DNA replication	Nucleotide metabolism	-1.3	0.00216405	TMS	2	11	112
270	transcription-repair coupling factor	MFD	ETK31024.1	5.18871	5.35	106	129	K03723	Genetic Information Processing; Replication and Repair; Nucleotide excision repair	Nucleotide metabolism	-1.7	3.95824e-05	TMS	7	7	313
311	GTPase	ObgE	ETK32046.1	5.00761	5.12	50	47	K03979	GTPase activity	Nucleotide metabolism	-1.3	0.00783846	TMS	8	22	561
233	IMP dehydrogenase family protein	GuaB	ETK32119.1	5.61129	5.78	53	51	K00088	Purine metabolism	Nucleotide metabolism	-1.5	2.9908e-05	TMS	6	17	416
280	ribonucleoside-diphosphate reductase	NrdA	ETK32161.1	5.22258	5.38	99	104	K00525	Purine metabolism	Nucleotide metabolism	-1.7	7.41736e-05	PMF	16	19	218
297	ribonucleoside-diphosphate reductase	NrdA	ETK32161.1	5.19166	5.38	99	104	K00525	Purine metabolism	Nucleotide metabolism	-2	2.18349e-05	PMF	13	15	168
173	DNA gyrase subunit B	GyrB	ETK32191.1	5.98086	6.4	80	76	K02470	DNA topological change	Nucleotide metabolism	-1.3	1.40055e-05	TMS	2	4	157
229	DNA topoisomerase	GyrA	ETK32243.1	5.29178	5.41	90	91	K02469	DNA topological change	Nucleotide metabolism	-1.5	0.00144421	TMS	8	13	467
181	ribonucleoside-diphosphate reductase	NrdA	ETK32741.1	5.50233	5.71	76	81	K00525	Purine metabolism	Nucleotide metabolism	-1.3	0.0316874	TMS	17	31	966
250	ribonucleoside-diphosphate reductase	NrdA	ETK32741.1	5.56417	5.71	76	81	K00525	Purine metabolism	Nucleotide metabolism	-1.6	0.00644794	TMS	21	35	1099
26	5'-nucleotidase domain-containing protein		ETK33022.1	5.65399	5.96	56	59	K01081	Purine metabolism; Pyrimidine metabolism; Nicotinate and nicotinamide metabolism	Nucleotide metabolism	2	0.000634874	TMS	14	38	936
48	5'-nucleotidase domain-containing protein		ETK33022.1	5.69374	5.96	57	59	K01081	Purine metabolism; Pyrimidine metabolism; Nicotinate and nicotinamide metabolism	Nucleotide metabolism	1.6	1.34588e-06	PMF	13	33	192
60	RNA polymerase subunit alpha	RpoA	ETK33145.1	5.05767	4.82	33	37	K03040	RNA polymerase	Nucleotide metabolism	-1.5	1.88384e-05	TMS	11	31	603
153	RNA polymerase subunit alpha	RpoA	ETK33145.1	4.86037	4.82	48	37	K03040	RNA polymerase	Nucleotide metabolism	-1.3	0.00317096	PMF	10	36	94
163	transcription termination factor Rho	RHO	ETK33834.1	7.78648	6.08	91	42	K03628	RNA degradation	Nucleotide metabolism	-1.3	0.000167996	TMS	4	13	268
260	transcription termination factor Rho	RHO	ETK33834.1	8.30605	6.08	90	42	K03628	RNA degradation	Nucleotide metabolism	-1.6	0.000219026	PMF	11	34	140
159	adenylosuccinate synthetase	PurA	ETK34693.1	5.66871	5.85	51	46	K01939	Purine metabolism; Alanine, aspartate and glutamate metabolism	Nucleotide metabolism	-1.3	4.86325e-07	TMS	12	35	751
272	adenylosuccinate synthetase	PurA	ETK34693.1	5.56417	5.85	52	46	K01939	Purine metabolism; Alanine, aspartate and glutamate metabolism	Nucleotide metabolism	-1.7	4.85127e-05	TMS	9	24	460
175	DNA gyrase subunit B	GyrB	ETK35053.1	5.40957	5.56	74	72	K02470	DNA topological change	Nucleotide metabolism	-1.3	5.08082e-05	TMS	9	16	375
321	DNA topoisomerase	GyrA	ETK35054.1	5.2638	5.45	91	92	K02469	DNA topological change	Nucleotide metabolism	-1.4	0.0220949	TMS	8	11	359
185	DNA topoisomerase	TopA	ETK35268.1	6.96085	6.72	97	98	K03168	DNA topological change	Nucleotide metabolism	-1.4	0.000769225	TMS	6	7	229
310	DNA topoisomerase	TopA	ETK35268.1	6.54804	6.72	97	98	K03168	DNA topological change	Nucleotide metabolism	-1.4	0.00204572	TMS	17	24	784
142	extracellular nuclease-like protein		ETK35331.1	4.77864	4.78	99	85	K07004	Endonuclease	Nucleotide metabolism	1.3	0.00895886	TMS	6	9	304
82	polyribonucleotide nucleotidyltransferase	PNPase	ETK35793.1	5.18871	5.18	55	83	K00962	Purine metabolism; Pyrimidine metabolism; RNA degradation	Nucleotide metabolism	1.5	0.000521028	TMS	7	12	282
256	polyribonucleotide nucleotidyltransferase	PNPase	ETK35793.1	5.00025	5.18	86	83	K00962	Purine metabolism; Pyrimidine metabolism; RNA degradation	Nucleotide metabolism	-1.6	8.18059e-05	PMF	10	14	97
281	polyribonucleotide nucleotidyltransferase	PNPase	ETK35793.1	5.02528	5.18	87	83	K00962	Purine metabolism; Pyrimidine metabolism; RNA degradation	Nucleotide metabolism	-1.8	3.67664e-05	PMF	13	17	146
288	polyribonucleotide nucleotidyltransferase	PNPase	ETK35793.1	5.04736	5.18	85	83	K00962	Purine metabolism; Pyrimidine metabolism; RNA degradation	Nucleotide metabolism	-1.8	4.12666e-05	TMS	31	50	1783
244	tRNA-i(6)A37 thiotransferase enzyme MiaB	MiaB	ETK35845.1	5.39043	5.62	57	55	K06168	tRNA modification	Nucleotide metabolism	-1.5	0.00010275	TMS	2	4	122
217	DNA polymerase I	PolA	ETK36473.1	4.93399	5.01	88	98	K02335	DNA replication	Nucleotide metabolism	-1.4	5.76127e-06	TMS	12	18	684
196	CTP synthase	PyrG	ETK36517.1	5.6746	5.94	68	61	K01937	Pyrimidine metabolism	Nucleotide metabolism	-1.4	0.000715363	TMS	4	8	174
255	CTP synthase	PyrG	ETK36517.1	5.72908	5.94	68	61	K01937	Pyrimidine metabolism	Nucleotide metabolism	-1.6	0.000123871	TMS	5	11	302
186	ABC transporter related protein	UvrA	ETK37791.1	5.78356	5.96	81	85	K03701	Excinuclease ATPase subunit	Nucleotide metabolism	-1.4	0.000430048	TMS	2	3	111
120	magnesium protoporphyrin chelatase	Chl1	ETK31055.1	5.36098	5.67	53	54	K03405	Metabolism of cofactors and vitamins	Other	1.3	1.09669e-06	PMF	11	34	179
89	siroheme synthase	CysG	ETK31330.1	6.91815	7.03	48	43	K02302	Metabolism of cofactors and vitamins	Other	1.4	1.90223e-05	TMS	3	8	195
312	histone-like DNA-binding protein	HupB	ETK31874.1	8.86833	9.75	8	11	K03530	DNA binding	Other	-1.5	0.0011202	TMS	5	48	295
324	response regulator receiver protein CutR		ETK32397.1	4.96933	4.99	30	24		Two-component response regulator activity	Other	1.5	0.00971117	TMS	12	53	694
135	inositol monophosphatase	IMPAD1	ETK32399.1	4.76261	4.7	33	29	K15759	Inositol phosphate metabolism	Other	1.3	0.00429716	TMS	7	26	395
318	sulfonate/nitrate/taurine ABC transporter ATPase	SsuB	ETK32481.1	6.121	6.54	32	29		Membrane transport	Other	2.6	0.00936174	TMS	3	23	320
308	ring-opening amidohydrolase	AtzD	ETK32536.1	4.96344	5.07	43	39	K03383	Xenobiotics Biodegradation and Metabolism	Other	1.5	9.63614e-05	TMS	9	41	586
169	cholesterol oxidase		ETK33223.1	5.90871	6.21	8	10	K03333	Steroid degradation	Other	-1.3	0.0419055	TMS	5	60	357
115	(protein-PII) uridylyltransferase	GlnD	ETK33939.1	6.66904	8.69	80	54	K00990	Nitrogen metabolism	Other	1.3	0.00733393	TMS	2	4	100
1	nitrogen regulatory protein P-II	GlnK	ETK33940.1	5.07386	5.2	11	12	K04752	Nitrogen metabolism	Other	4.3	1.25372e-08	TMS	3	33	208
2	nitrogen regulatory protein P-II	GlnK	ETK33940.1	5.20785	5.2	10	12	K04752	Nitrogen metabolism	Other	3.7	1.54665e-09	TMS	4	43	282
73	anti-anti-sigma regulatory factor	BldG	ETK34431.1	4.94724	5.48	14	13	K04749	Differentiation	Other	1.5	0.00121165	TMS	2	23	157
134	phage shock protein A	PspA	ETK36292.1	5.59362	5.6	30	29	K03969	Transcriptional regulation	Other	1.3	0.0122151	TMS	3	12	116
138	XRE family transcriptional regulator	BldD	ETK36311.1	8.31317	8.86	14	18		Differentiation	Other	1.3	0.00569141	PMF	7	62	130
179	Response regulator NasT	NasT	ETK36481.1	5.02822	4.92	23	21	K07183	Transcriptional regulator in nitrate/nitrite metabolism	Other	-1.3	0.000422767	TMS	5	43	405
228	UspA domain-containing protein	UspA	ETK37084.1	5.97497	6.27	34	31	K06149	Universal stress protein	Other	-1.5	0.00109124	TMS	3	7	180
299	alcohol dehydrogenase	AdhE	ETK30746.1	5.64515	5.88	92	94	K04072	Oxidoreductase activity	Oxidoreduction and oxidative stress	-2	6.49752e-05	TMS	7	7	179
302	alcohol dehydrogenase	AdhE	ETK30746.1	5.68196	5.88	92	94	K04072	Oxidoreductase activity	Oxidoreduction and oxidative stress	-2	0.000100626	TMS	17	24	876
43	monooxygenase		ETK30774.1	5.05031	5.65	36	52		FAD-binding protein oxidation-reduction process	Oxidoreduction and oxidative stress	3.1	1.71696e-05	PMF	10	19	94
189	leucyl aminopeptidase	PepA	ETK31225.1	4.95166	5	51	48	K01261	Glutathione metabolism	Oxidoreduction and oxidative stress	-1.4	0.00289865	TMS	8	22	524
198	electron transfer flavoprotein subunit alpha	ETFA	ETK31819.1	5.02086	5.14	34	33	K03522	Electron carrier activity	Oxidoreduction and oxidative stress	-1.4	1.38791e-05	PMF	7	37	111
148	FAD linked oxidase-like protein		ETK32110.1	5.88074	6.05	57	53		Unknown	Oxidoreduction and oxidative stress	-1.3	7.27242e-05	TMS	16	35	722
305	oxidoreductase		ETK32154.1	4.85742	4.81	29	24		Oxidation-reduction process	Oxidoreduction and oxidative stress	1.6	0.00022803	TMS	8	38	546
42	NADP oxidoreductase coenzyme F420-dependent		ETK32159.1	4.96638	4.99	29	22		Oxidation-reduction process	Oxidoreduction and oxidative stress	1.8	0.0397023	TMS	9	51	467
178	luciferase-like monooxygenase	AsuD	ETK32418.1	4.97227	5.02	34	33	K04091	Sulphur metabolism	Oxidoreduction and oxidative stress	-1.3	0.00411401	TMS	6	23	399
76	globin	GlbN	ETK33427.1	5.05325	5.19	8	13	K06886	Oxygen transport	Oxidoreduction and oxidative stress	1.5	0.00914911	TMS	2	12	74
9	gamma-glutamyltransferase	GGT	ETK33686.1	6.54093	7.08	60	63		Taurine and hypotaurine metabolism; Cyanoamino acid metabolism; Glutathione metabolism	Oxidoreduction and oxidative stress	2.7	3.24193e-08	TMS	7	12	371
106	short-chain dehydrogenase/reductase sdr		ETK34202.1	5.26086	5.02	30	24		Oxidation-reduction process	Oxidoreduction and oxidative stress	1.3	0.0056696	TMS	6	32	397
4	catalase	CAT	ETK34460.1	5.59509	5.82	56	54	K03781	Tryptophan metabolism; Methane metabolism	Oxidoreduction and oxidative stress	3.5	3.6943e-08	PMF	14	34	225
23	catalase	CAT	ETK34460.1	5.54503	5.82	57	54	K03781	Tryptophan metabolism; Methane metabolism	Oxidoreduction and oxidative stress	2.1	5.53099e-06	TMS	6	1	299
70	thioredoxin reductase	TrxB	ETK35037.1	4.93399	4.9	35	34	K00384	Pyrimidine metabolism Selenocompound metabolism	Oxidoreduction and oxidative stress	1.5	4.16614e-05	PMF	7	34	106
146	thioredoxin	TrxA	ETK35038.1	4.95755	4.81	8	12	K03671	Cell redox homeostasis	Oxidoreduction and oxidative stress	-1.3	0.0194135	TMS	4	31	220
249	thioredoxin	TrxA	ETK35038.1	4.89276	4.81	8	12	K03671	Cell redox homeostasis	Oxidoreduction and oxidative stress	-1.6	5.58781e-05	TMS	8	62	443
45	NADPH-dependent F420 reductase		ETK36029.1	5.30503	5.47	29	23	K06988	Oxidoreductase activity	Oxidoreduction and oxidative stress	1.7	0.00200197	TMS	7	31	402
27	short-chain dehydrogenase/reductase SDR		ETK36050.1	5.44638	5.58	27	23		Oxidoreductase activity	Oxidoreduction and oxidative stress	2	0.003453	TMS	4	28	268
129	aryl-alcohol dehydrogenase		ETK37908.1	5.24319	5.45	40	37		Oxidoreductase activity	Oxidoreduction and oxidative stress	1.3	2.10911e-05	TMS	3	10	129
91	endopeptidase Clp	ClpP	ETK31304.1	4.90012	4.9	17	23	K01358	Posttranslational modification, protein turnover, chaperones	Protein metabolism	1.4	0.0140753	TMS	9	40	388
307	AAA ATPase		ETK33549.1	5.16957	5.43	37	35	K03924	Posttranslational modification, protein turnover, chaperones	Protein metabolism	1.5	3.01051e-10	TMS	6	23	293
172	translation initiation factor 3 (IF-3)-like protein	IF-3	ETK30407.1	8.62633	9	25	25	K02520	translation initiation factor activity	Protein metabolism	-1.3	0.00410942	TMS	11	52	574
294	heat shock protein Hsp20	Hsp20	ETK30753.1	5.29325	5.44	13	16		Posttranslational modification, protein turnover, chaperones	Protein metabolism	-1.9	0.000100646	PMF	14	66	225
20	chaperonin GroEL2	GroEL2	ETK30816.1	4.85301	4.83	38	57	K04077	Posttranslational modification, protein turnover, chaperones	Protein metabolism	2.1	0.0023125	PMF	14	27	160
24	chaperonin GroEL2	GroEL2	ETK30816.1	4.97521	4.83	36	57	K04077	Posttranslational modification, protein turnover, chaperones	Protein metabolism	2	1.45236e-07	TMS	16	31	722
30	chaperonin GroEL2	GroEL2	ETK30816.1	4.87509	4.83	21	57	K04077	Posttranslational modification, protein turnover, chaperones	Protein metabolism	1.8	1.87941e-05	TMS	16	22	732
140	cold-shock DNA-binding domain-containing protein	CspA1	ETK30817.1	5.41841	5.63	7	7	K03704	Posttranslational modification, protein turnover, chaperones	Protein metabolism	1.3	7.44174e-08	TMS	5	63	263
243	SecA DEAD domain-containing protein	SecA2	ETK31597.1	5.39485	5.55	87	83	K03070	Protein export Bacterial secretion system	Protein metabolism	-1.5	0.000548235	TMS	7	13	336
119	peptidylprolyl cis-trans isomerase		ETK32121.1	4.92957	4.81	16	13	K01802	Posttranslational modification, protein turnover, chaperones	Protein metabolism	1.3	0.000311685	TMS	2	28	98
147	50S ribosomal protein L7/L12	RPL7/L13	ETK33075.1	4.59703	4.53	13	14	K02935	Ribosome biosynthesis	Protein metabolism	-1.3	1.63147e-05	TMS	8	78	509
183	50S ribosomal protein L7/L12	RPL7/L12	ETK33075.1	4.74125	4.53	14	14	K02935	Ribosome biosynthesis	Protein metabolism	-1.4	0.0173328	PMF	9	84	171
182	50S ribosomal protein L1	RPL1	ETK33078.1	8.91815	9.69	31	25	K02863	Ribosome biosynthesis	Protein metabolism	-1.4	0.006693	PMF	16	67	210
218	50S ribosomal protein L17	RPL17	ETK33144.1	7.77224	7.98	25	19	K02879	Ribosome biosynthesis	Protein metabolism	-1.4	5.4514e-05	PMF	12	42	87
241	30S ribosomal protein S13	RPS13	ETK33148.1	5.15779	10.34	13	14	K02952	Ribosome biosynthesis	Protein metabolism	-1.5	0.00017339	TMS	3	28	163
206	50S ribosomal protein L6	RPL6	ETK33161.1	6.86833	10.08	17	19	K02933	Ribosome biosynthesis	Protein metabolism	-1.4	0.000493658	TMS	7	48	451
212	50S ribosomal protein L6	RPL6	ETK33161.1	7.16014	10.08	17	19	K02933	Ribosome biosynthesis	Protein metabolism	-1.4	0.00269411	TMS	10	55	563
313	30S ribosomal protein S8	RPS8	ETK33162.1	9.01068	9.82	10	14	K02994	Ribosome biosynthesis	Protein metabolism	-1.3	0.0190361	PMF	8	68	138
214	50S ribosomal protein L5	RPL5	ETK33164.1	8.87544	9.64	19	21	K02931	Ribosome biosynthesis	Protein metabolism	-1.4	0.000449975	PMF	15	59	171
188	50S ribosomal protein L24	RPL24	ETK33165.1	8.92527	9.55	11	11	K02895	Ribosome biosynthesis	Protein metabolism	-1.4	4.01904e-05	PMF	7	50	118
72	50S ribosomal protein L4	RPL4	ETK33175.1	7.06762	9.38	24	23	K02926	Ribosome biosynthesis	Protein metabolism	1.5	0.00852364	TMS	5	0	321
221	30S ribosomal protein S10	RPS10	ETK33177.1	8.99644	9.79	9	13	K02946	Ribosome biosynthesis	Protein metabolism	-1.4	0.00825857	PMF	12	63	187
226	elongation factor Tu	TufA	ETK33178.1	5.09742	5.24	120	44	K02358	Protein biosynthesis	Protein metabolism	-1.5	7.7966e-05	TMS	2	5	124
247	elongation factor Tu	TufA	ETK33178.1	5.1092	5.24	49	44	K02358	Protein biosynthesis	Protein metabolism	-1.6	6.67572e-07	PMF	13	36	156
264	elongation factor Tu	TufA	ETK33178.1	5.14896	5.24	49	44	K02358	Protein biosynthesis	Protein metabolism	-1.6	3.17648e-05	PMF	15	42	229
267	elongation factor Tu	TufA	ETK33178.1	5.06503	5.24	49	44	K02358	Protein biosynthesis	Protein metabolism	-1.7	9.69209e-05	PMF	11	31	156
69	translation elongation factor G	FusA	ETK33179.1	5.0665	5.11	34	77	K02355	Protein biosynthesis	Protein metabolism	1.5	3.83062e-05	TMS	8	14	402
296	translation elongation factor G	FusA	ETK33179.1	5.00025	5.12	77	77	K02355	Protein biosynthesis	Protein metabolism	-2	1.76846e-05	TMS	10	24	574
298	translation elongation factor G	FusA	ETK33179.1	5.04736	5.12	76	77	K02355	Protein biosynthesis	Protein metabolism	-2	5.06974e-07	TMS	13	26	744
300	translation elongation factor G	FusA	ETK33179.1	5.0238	5.12	76	77	K02355	Protein biosynthesis	Protein metabolism	-2	3.10802e-06	PMF	12	21	139
266	30S ribosomal protein S9	RPS9	ETK33194.1	8.81139	9.48	23	19	K02996	Ribosome biosynthesis	Protein metabolism	-1.7	0.0118504	TMS	6	53	316
205	chaperonin GroEL1	GroEL1	ETK33207.1	4.93693	5.13	29	57	K04077	Posttranslational modification, protein turnover, chaperones	Protein metabolism	1.4	0.00809276	TMS	7	16	420
240	preprotein translocase subunit SecA	SecA1	ETK33573.1	5.10479	5.26	99	11	K03070	Protein export Bacterial secretion system	Protein metabolism	-1.5	6.93928e-07	TMS	15	15	691
268	preprotein translocase subunit SecA	SecA1	ETK33573.1	5.1254	5.26	99	11	K03070	Protein export Bacterial secretion system	Protein metabolism	-1.7	2.06332e-06	TMS	20	22	1014
85	ribosome recycling factor	RRF	ETK33963.1	7.30961	5.64	35	21	K02838	Protein biosynthesis	Protein metabolism	1.4	1.7747e-06	TMS	9	52	395
246	translation elongation factor Ts	Tsf	ETK33965.1	5.3227	5.48	33	30	K02357	Protein biosynthesis	Protein metabolism	-1.5	2.62258e-07	TMS	21	69	1036
261	30S ribosomal protein S2	RPS2	ETK33966.1	5.04589	5.1	46	34	K02967	Ribosome biosynthesis	Protein metabolism	-1.6	3.25808e-06	PMF	10	43	150
187	class I heat-shock protein (chaperonin)	DnaK	ETK34471.1	4.86184	4.86	64	67	K04043	Posttranslational modification, protein turnover, chaperones	Protein metabolism	-1.4	6.15034e-05	PMF	14	30	178
295	cold-shock DNA-binding domain-containing protein	CspA2	ETK34877.1	5.08712	5.13	7	7	K03704	Posttranslational modification, protein turnover, chaperones	Protein metabolism	-2	0.00918408	TMS	3	34	122
301	cold-shock DNA-binding domain-containing protein	CspA2	ETK34877.1	5.04883	5.13	7	7	K03704	Posttranslational modification, protein turnover, chaperones	Protein metabolism	-2	8.9683e-06	TMS	2	23	72
145	30S ribosomal protein S6	RPS6	ETK35095.1	5.69227	5.82	9	11	K02990	Ribosome synthesis	Protein metabolism	-1.3	6.66839e-06	TMS	6	84	396
184	30S ribosomal protein S6	RPS6	ETK35095.1	5.19902	5.82	9	11	K02990	Ribosome synthesis	Protein metabolism	-1.4	2.97727e-05	TMS	11	90	615
59	class III stress response-related ATPase	ClpC	ETK35418.1	5.33153	5.69	73	93	K03696	Posttranslational modification, protein turnover, chaperones	Protein metabolism	1.6	8.13643e-07	TMS	8	13	460
90	class III stress response-related ATPase	ClpC	ETK35418.1	5.62454	5.69	85	93	K03696	Posttranslational modification, protein turnover, chaperones	Protein metabolism	1.4	0.000106616	TMS	4	4	137
150	class III stress response-related ATPase	ClpC	ETK35418.1	5.52294	5.69	87	93	K03696	Posttranslational modification, protein turnover, chaperones	Protein metabolism	-1.3	0.000534597	TMS	7	11	374
204	class III stress response-related ATPase	ClpC	ETK35418.1	5.47877	5.69	87	93	K03696	Posttranslational modification, protein turnover, chaperones	Protein metabolism	-1.4	5.89824e-05	PMF	13	21	149
245	class III stress response-related ATPase	ClpC	ETK35418.1	5.42871	5.69	87	93	K03696	Posttranslational modification, protein turnover, chaperones	Protein metabolism	-1.6	0.00388206	PMF	9	12	106
136	MoxR-like ATPase	MoxR	ETK36385.1	5.21227	5.37	37	36	K03924	Posttranslational modification, protein turnover, chaperones	Protein metabolism	1.3	0.000244681	TMS	2	5	86
235	RNA binding S1 domain-containing protein	RPS1	ETK36470.1	4.61306	4.67	63	54	K02945	Ribosome biosynthesis	Protein metabolism	-1.5	0.000546386	PMF	23	47	271
57	proteasome subunit B	PrcB	ETK37956.1	5.03264	5.24	29	30	K03433	Proteasome	Protein metabolism	1.6	0.000169228	TMS	9	6	543
94	proteasome subunit A	PrcA	ETK37957.1	4.73591	4.74	36	29	K03432	Proteasome	Protein metabolism	1.4	0.00153763	PMF	6	29	89
111	ABC transporter ATP-binding protein		ETK31443.1	5.42429	5.53	36	33	K01990	Multi drug resistance	Secondary metabolism	1.3	9.0564e-07	TMS	8	31	404
252	hypothetical protein		ETK31586.1	4.87215	5.81	16	17		DNA binding protein	*Secondary metabolism	-1.6	0.00115249	TMS	6	55	352
283	hypothetical protein		ETK31586.1	4.82798	5.81	15	17		DNA binding protein	*Secondary metabolism	-1.8	0.000168163	TMS	8	55	326
80	ABC transporter-like protein	NodI_2	ETK33189.1	7.45196	8.15	34	35	K01990	Multi drug resistance	Secondary metabolism	1.5	0.000400343	TMS	7	22	372
242	putative ABC transporter ATP-binding protein	MlbZ	ETK34047.1	7.72242	9.14	34	32		Lantibiotic immunity	Secondary metabolism	-1.5	0.00819376	TMS	3	13	171
74	putative lantibiotic ABC transporter ATP-binding protein	MlbF	ETK34062.1	8.63345	9.16	29	25	K01990	Lantibiotic immunity	Secondary metabolism	1.5	0.00676331	TMS	5	28	380
314	TetR family transcriptional regulator	TetR-L	ETK34117.1	6.48	6.71	23	21		Transcriptional regulation	Secondary metabolism	1.3	0.00999505	TMS	3	13	132
128	ABC transporter-like protein	NodI	ETK37841.1	5.25939	5.58	35	34	K09695	Multi drug resistance	Secondary metabolism	1.3	9.05165e-06	TMS	13	52	666
21	hypothetical protein		ETK38100.1	8.00712	6.92	22	34		Unknown	*Secondary metabolism	2.1	0.000512626	PMF	7	23	103
55	hypothetical protein		ETK38100.1	8.01423	6.92	23	34		Unknown	*Secondary metabolism	1.6	0.0181554	TMS	2	5	89
58	hypothetical protein		ETK38100.1	6.22776	6.92	37	34		Unknown	*Secondary metabolism	1.6	7.70352e-05	TMS	5	19	253
67	hypothetical protein		ETK38100.1	7.08185	6.92	32	34		Unknown	*Secondary metabolism	1.5	1.98767e-05	TMS	2	8	104
79	hypothetical protein		ETK38100.1	6.41993	6.92	73	34		Unknown	*Secondary metabolism	1.5	1.70671e-06	TMS	4	18	220
92	hypothetical protein		ETK38100.1	7.70819	6.27	32	34		Unknown	*Secondary metabolism	1.4	0.00132512	TMS	4	17	310
112	hypothetical protein		ETK38100.1	6.67616	6.92	37	34		Unknown	*Secondary metabolism	1.3	0.00265213	PMF	12	42	189
131	hypothetical protein		ETK38100.1	6.94662	6.92	33	34		Unknown	*Secondary metabolism	1.3	0.00520091	TMS	3	10	144
306	beta-lactamase domain-containing protein		ETK38168.1	4.94282	5.09	29	24		Antibiotic resistance	*Secondary metabolism	1.8	0.0218864	TMS	11	81	674
180	acetyltransferase		ETK30950.1	5.15485	5.25	23	22		N-acetyltransferase activity	Unknown	-1.3	0.00750241	TMS	7	33	331
16	hypothetical protein		ETK31048.1	7.27402	8.73	22	54		Unknown	Unknown	2.2	0.000366979	TMS	4	13	318
19	hypothetical protein		ETK31048.1	7.52313	8.73	33	54		Unknown	Unknown	2.1	0.000312549	TMS	6	13	330
22	hypothetical protein		ETK31048.1	6.83274	8.73	13	54		Unknown	Unknown	2.1	3.45802e-05	TMS	6	16	418
34	hypothetical protein		ETK31048.1	7.03203	8.73	33	54		Unknown	Unknown	1.8	0.000390059	TMS	6	17	391
35	hypothetical protein		ETK31048.1	8.38434	8.73	33	54		Unknown	Unknown	1.8	6.21552e-05	TMS	9	24	487
78	hypothetical protein		ETK31048.1	7.72242	8.73	33	54		Unknown	Unknown	1.5	0.00231201	TMS	4	10	259
83	hypothetical protein		ETK31048.1	6.96085	8.73	35	54		Unknown	Unknown	1.4	2.00891e-05	TMS	8	18	508
87	hypothetical protein		ETK31048.1	7.27402	8.73	48	54		Unknown	Unknown	1.4	4.4169e-07	TMS	5	11	278
110	hypothetical protein		ETK31048.1	6.41993	8.73	34	54		Unknown	Unknown	1.3	7.68226e-05	TMS	3	8	168
113	hypothetical protein		ETK31048.1	7.86477	8.73	46	54		Unknown	Unknown	1.3	0.00106354	TMS	3	7	196
114	hypothetical protein		ETK31048.1	7.01779	8.73	36	54		Unknown	Unknown	1.3	8.26171e-05	TMS	6	16	403
304	hypothetical protein		ETK31048.1	8.0427	8.73	21	54		Unknown	Unknown	1.6	0.00175074	TMS	5	15	265
315	hypothetical protein		ETK31048.1	6.4484	8.73	22	54		Unknown	Unknown	1.5	0.00543168	TMS	2	7	85
168	hypothetical protein		ETK31144.1	5.63779	5.74	24	19		Unknown	Unknown	-1.3	3.70228e-06	PMF	7	32	131
165	ABC transporter ATP-binding protein		ETK31335.1	5.10773	5.18	61	62		ABC transporter	Unknown	-1.29	0.00551327	TMS	16	33	991
195	ABC transporter ATP-binding protein		ETK31335.1	5.04883	5.18	60	62		ABC transporter	Unknown	-1.4	0.00190392	TMS	12	30	776
224	ABC transporter ATP-binding protein		ETK31335.1	5.07534	5.18	60	62		ABC transporter	Unknown	-1.4	9.37307e-05	PMF	16	30	183
103	hypothetical protein		ETK32010.1	6.79715	7.59	35	39		Unknown	Unknown	1.3	5.60699e-05	TMS	11	45	661
29	hypothetical protein		ETK32012.1	8.13523	8.81	35	42		Unknown	Unknown	2	2.12811e-07	TMS	13	36	863
40	hypothetical protein		ETK32012.1	7.86477	8.81	35	42		Unknown	Unknown	1.7	1.19704e-07	TMS	6	22	288
46	hypothetical protein		ETK32012.1	8.23488	8.81	33	42		Unknown	Unknown	1.7	0.000136101	TMS	9	29	564
50	hypothetical protein		ETK32012.1	8.32028	8.81	35	42		Unknown	Unknown	1.6	2.68667e-05	PMF	6	23	106
122	hypothetical protein		ETK32012.1	8.11388	8.81	36	42		Unknown	Unknown	1.3	0.000477614	TMS	9	28	582
32	hypothetical protein		ETK32013.1	7.2669	7.17	35	44		Unknown	Unknown	1.8	1.07059e-06	TMS	6	22	343
61	hypothetical protein		ETK32013.1	6.84698	7.17	36	44		Unknown	Unknown	1.5	5.73269e-06	TMS	5	16	264
68	hypothetical protein		ETK32013.1	7.28114	7.17	36	44		Unknown	Unknown	1.5	5.72769e-07	TMS	6	21	418
104	hypothetical protein		ETK32013.1	6.41993	7.17	88	44		Unknown	Unknown	1.3	9.55053e-06	TMS	15	43	859
108	hypothetical protein		ETK32013.1	4.84712	7.17	40	44		Unknown	Unknown	1.3	0.00272743	TMS	8	26	427
141	hypothetical protein		ETK32013.1	5.86454	7.17	41	44		Unknown	Unknown	1.3	0.0141457	TMS	7	27	488
199	hypothetical protein		ETK32013.1	5.29914	7.17	22	44		Unknown	Unknown	-1.4	2.77762e-06	TMS	6	22	338
156	hypothetical protein		ETK32015.1	7.72954	8.6	42	45		Unknown	Unknown	-1.3	0.00624827	PMF	10	29	156
161	hypothetical protein		ETK32015.1	7.3452	8.6	42	45		Unknown	Unknown	-1.3	0.00867536	PMF	15	35	189
309	hypothetical protein		ETK32015.1	7.97865	8.6	42	45		Unknown	Unknown	-1.3	0.00332642	TMS	11	17	484
8	peptidase M48 Ste24p		ETK32069.1	5.76	6.21	35	38		Possible peptidase	Unknown	2.7	0.00891487	TMS	3	9	147
100	peptidase M48 Ste24p		ETK32069.1	5.7011	6.21	35	38		Possible peptidase	Unknown	1.4	0.000292289	TMS	4	9	118
88	transcriptional regulator		ETK32449.1	6.41993	6.6	30	28		Transcriptional regulation	Unknown	1.4	3.28676e-05	TMS	6	27	251
126	type 11 methyltransferase		ETK33751.1	5.39632	5.64	30	28		Methyltransferase	Unknown	1.3	1.34073e-05	TMS	7	39	388
160	helix-turn-helix domain-containing protein		ETK34458.1	5.55534	5.73	33	33		Sequence-specific DNA binding protein	Unknown	-1.3	0.000312533	TMS	4	16	152
28	secreted peptidase		ETK34477.1	5.70258	5.89	54	57		Catalysis of the hydrolysis of a peptide bond	Unknown	2	8.35222e-07	TMS	8	19	460
84	GntR domain-containing protein		ETK35072.1	5.00908	4.18	30	24		Transcriptional regulation	Unknown	1.4	0.00382105	TMS	6	33	318
202	ABC transporter		ETK35365.1	5.47583	5.67	62	60		ABC transporters	Unknown	-1.4	9.21541e-05	TMS	14	28	773
259	MOSC domain-containing protein		ETK35918.1	5.70258	5.87	27	23		Unknown	Unknown	-1.6	0.000459275	TMS	5	38	226
96	hypothetical protein		ETK36051.1	5.03706	5.2	69	77		Unknown	Unknown	1.4	0.0117426	TMS	11	20	636
303	hypothetical protein		ETK36051.1	5.06209	5.2	70	77		Unknown	Unknown	-2	3.87789e-05	TMS	21	29	1128
257	hypothetical protein		ETK36595.1	8.39858	9.17	15	22		Unknown	Unknown	-1.6	3.813e-05	TMS	9	64	470
95	hypothetical protein		ETK37677.1	5.87485	6.12	34	28		Unknown	Unknown	1.4	0.001114	TMS	3	15	154
1Referring to protein 2D-maps from global proteome analysis at A stage "66 h Vs 90 h"
2According to BLAST analysis using KEGG database (http://www.genome.jp/tools/blast/).
3Referring to gene product annotation at GenBank database.
4Calculated using ImageMaster 2D Platinum software using protein 2D-maps.
5Predicted on the base of amino acid sequence.
6Based on predicted function by BLAST interrogation at the KEGG database (http://www.kegg.jp/kegg/kegg2.html); * referring to an in silico predictiom of biosynthetic gene clusters for secondary metabolites by AntiSmash analysis [5, 30].
7Values calculated as normalized spot volume ratio as described in “2D-DIGE analysis” paragraph in "Methods" section using A-66 h as reference time. Positive and negative values stand for up- and down-regulation at A-90 h in the respect of A-66 h, respectively.
8Probability of null hypothesis. All the identified protein species are differentially abundant with a probability greater than 95%.
9MS method for protein identification. TMS: Tandem Mass spectrometry. PMF: Peptide Mass Fingerprint.
10Number of unique peptides identified, amino acid sequence coverage and protein identification score from MS results.
