# Supplementary material for: Elucidating the molecular physiology of lantibiotic NAI-107 production in Microbispora ATCC-PTA-5024
Source: BMC Genomics. 2016 Jan 12;17:42. doi: 10.1186/s12864-016-2369-z (PMC4709908; doi:10.1186/s12864-016-2369-z)
Supplement: Additional file 2: Table S2. — Description, functional classification, abundance profile and mass spectrometry identification parameters of differentially represented Microbispora ATCC-PTA-5024 proteins identified from global proteome analysis at D substages. (XLS 107 kb) [file 12864_2016_2369_MOESM2_ESM.xls]

## Sheet: Foglio1
Table S2. Differentially abundant Microbispora ATCC-PTA-5024 proteins revealed by the global proteome comparison between D-117 h, D-140 h and D-162 h substages.
Spot1	Proteins2	Acronim	NCBI accession3	Experimental pI4	Theoretical pI5	Experimental Mw (kDa)4	Theoretical Mw (kDa)5	KEGG ortology group6	Metabolic pathways/Cellular processes6	Functional group6	Relative fold change 117h Vs 140h7	Relative fold change 117h Vs 162h7	ANOVA8	MS method9	Matched peptide10	Sequence coverage10	Mascot Score10
107	family 5 extracellular solute-binding protein	MppA	ETK30831.1	4.91778	5.18	64	61	K15580	Peptides transport system	Amino acid metabolism	1.7	3.2	0.00120531	TMS	6	17	323
118	family 5 extracellular solute-binding protein	MppA	ETK30831.1	4.97598	5.18	65	61	K15580	Peptides transport system	Amino acid metabolism	2.1	4.4	0.000179436	TMS	10	28	517
164	family 5 extracellular solute-binding protein	MppA	ETK30831.1	4.89007	5.18	65	61	K15580	Peptides transport system	Amino acid metabolism	1.4	2.4	0.00232224	TMS	3	8	186
15	adenosylhomocysteinase	AhcY	ETK33509.1	5.08822	5.18	49	52	K01251	Cysteine and methionine metabolism	Amino acid metabolism	2.1	3.9	0.000651179	PMF	17	46	209
198	5-methyltetrahydropteroyltriglutamate--homocysteine S-methyltransferase	MetE	ETK34148.1	5.24065	5.42	58	81	K00549	Cysteine and methionine metabolism Selenocompound metabolism	Amino acid metabolism	7.5	20	0.000181887	TMS	5	9	241
321	glutamine synthetase	GlnA	ETK34188.1	4.93025	5.36	36	37	K01915	Alanine, aspartate and glutamate metabolism Nitrogen metabolism	Amino acid metabolism	N. S.	2.2	0.00314394	TMS	5	20	302
182	threonine aldolase	LtaE	ETK36049.1	5.35012	5.48	41	39	K01620	Glycine, serine and threonine metabolism	Amino acid metabolism	N. S.	2	0.0209424	TMS	4	16	266
323	serine-type D-Ala-D-Ala carboxypeptidase	DacC	ETK31842.1	5.17691	5.63	52	53	K07259	Peptidoglycan biosynthesis	Amino acid metabolism	N. S.	3.5	0.000646812	TMS	5	14	300
25	glutamine-fructose-6-phosphate transaminase	GlmS	ETK33569.1	4.89284	4.9	36	36	K00820	Alanine, aspartate and glutamate metabolism Amino sugar and nucleotide sugar metabolism	Amino acid metabolism	2	4.4	4.41591e-06	TMS	10	28	454
21	alanine dehydrogenase	AlaDH	ETK33581.1	5.48453	5.66	44	39	K00259	Alanine, aspartate and glutamate metabolism; Taurine and hypotaurine metabolism	Amino acid metabolism	1.8	2.4	3.93982e-05	TMS	5	17	282
88	enolase	ENO	ETK31021.1	4.62733	4.56	49	45	K01689	Glycolysis/ Gluconeogenesis	Carbon metabolism	1.9	3.1	0.0150573	PMF	16	49	285
185	enolase	ENO	ETK31021.1	5.02587	4.56	15	45	K01689	Glycolysis/ Gluconeogenesis	Carbon metabolism	N. S.	2.1	0.00195241	TMS	6	18	346
403	enolase	ENO	ETK31021.1	4.85404	4.56	35	45	K01689	Glycolysis/ Gluconeogenesis	Carbon metabolism	N. S.	2.1	0.0162528	TMS	12	46	904
404	enolase	ENO	ETK31021.1	4.83048	4.56	35	45	K01689	Glycolysis/ Gluconeogenesis	Carbon metabolism	N. S.	2	0.0270243	PMF	8	25	140
73	malate dehydrogenase	MDH	ETK31547.1	4.88453	4.88	35	34	K00024	Citrate cycle (TCA cycle)	Carbon metabolism	1.7	3.9	0.000802304	PMF	12	45	162
71	2-oxoglutarate dehydrogenase, E1 subunit	KGD	ETK32028.1	5.95982	5.07	67	125	K00164	Citrate cycle (TCA cycle)	Carbon metabolism	1.5	2	0.000786574	TMS	2	2	90
110	2-oxoglutarate dehydrogenase, E1 subunit	KGD	ETK32028.1	5.92379	5.07	65	125	K00164	Citrate cycle (TCA cycle)	Carbon metabolism	1.4	1.7	0.00331664	TMS	8	6	360
2	cyclopropane-fatty-acyl-phospholipid synthase	CFA	ETK32109.1	5.92379	6.29	45	47	K00574	Fatty acid biosynthesis Biosynthesis of unsaturated fatty acids	Carbon metabolism	2	1.8	5.13153e-05	TMS	5	15	315
370	pyruvate dehydrogenase	AceE	ETK32209.1	5.5843	5.78	63	102	K00163	Glycolysis / Gluconeogenesis	Carbon metabolism	N. S.	3.1	0.00302232	TMS	5	5	246
214	3-oxoacyl-(acyl-carrier-protein) synthase 2	FabF	ETK32228.1	5.17552	5.33	46	42	K09458	Fatty acid biosynthesis Biosynthesis of unsaturated fatty acids	Carbon metabolism	2.6	3	0.000916674	PMF	9	35	153
361	xylose binding protein transport system	XylF	ETK32440.1	5.00647	4.96	37	39	K10543	Membrane Transport	Carbon metabolism	N. S.	2.3	0.00690393	TMS	6	24	446
58	phosphoglycerate mutase 1 family	GPMA	ETK33039.1	4.9649	5	31	27		Glycolysis / Gluconeogenesis	Carbon metabolism	1.5	1.4	0.00111961	TMS	7	36	324
96	citrate (Si)-synthase	GltA	ETK33110.1	5.5455	5.75	43	40	K01647	Citrate cycle (TCA cycle)	Carbon metabolism	2	2.7	0.000993695	PMF	16	39	162
215	succinyl-CoA synthetase subunit beta	SucC	ETK33233.1	4.86374	4.89	44	41	K01903	TCA cycle	Carbon metabolism	2.3	9.3	0.000429417	TMS	6	16	275
63	isocitrate dehydrogenase, NADP-dependent	IDH1	ETK33256.1	4.98291	5.06	45	45	K00031	TCA cycle	Carbon metabolism	2.1	5.4	0.000415511	TMS	13	39	826
78	isocitrate dehydrogenase, NADP-dependent	IDH1	ETK33256.1	4.9067	5.06	33	45	K00031	TCA cycle	Carbon metabolism	1.4	N. S.	0.0334491	TMS	8	24	401
392	ABC transporter-like protein		ETK33304.1	5.20323	5.21	59	49	K02056	Simple sugar transport system ATP-binding protein	Carbon metabolism	N. S.	5.3	0.00739814	TMS	3	7	143
119	alpha-glucoside transport system substrate-binding protein	AglE	ETK33811.1	4.84988	4.96	45	46	K10232	Membrane Transport	Carbon metabolism	1.6	3.1	0.00873105	TMS	4	10	258
38	acetyl-CoA C-acetyltransferase	AtoB	ETK33838.1	5.30439	5.44	43	41	K00626	Fatty acid metabolism Synthesis and degradation of ketone bodies Valine, leucine, isoleucine Lysine degradation	Carbon metabolism	2.1	4	0.00170684	TMS	4	4	146
94	fructose-bisphosphate aldolase, class II	FbaA	ETK34695.1	5.32517	5.46	36	37	K01624	Glycolysis / Gluconeogenesis	Carbon metabolism	1.8	3.7	0.0031694	PMF	12	47	127
4	6-phosphogluconate dehydrogenase	PGD	ETK35050.1	5.06189	5.13	35	33	K00033	Pentose phosphate pathway	Carbon metabolism	1.7	1.5	0.00233204	TMS	7	30	408
5	6-phosphogluconate dehydrogenase	PGD	ETK35050.1	4.99261	5.13	35	33	K00033	Pentose phosphate pathway	Carbon metabolism	2.3	N. S.	0.000379144	TMS	4	17	244
95	dihydrolipoamide dehydrogenase	PdhD	ETK35675.1	5.20739	5.37	50	50	K00382	Pyruvate metabolism and TCA cycle	Carbon metabolism	1.4	2.6	0.000537692	TMS	4	9	116
192	2-oxoglutarate dehydrogenase, E2 component,dihydrolipoamide succinyltransferase	SucB	ETK35968.1	5.03695	8.87	65	26	K00658	Citrate cycle (TCA cycle) Amino Acid Metabolism; Lysine degradation	Carbon metabolism	2.4	4.6	0.000559419	TMS	4	23	145
199	2-oxoglutarate dehydrogenase, E2 component,dihydrolipoamide succinyltransferase	SucB	ETK35968.1	4.96074	8.87	95	26	K00658	Citrate cycle (TCA cycle) Amino Acid Metabolism; Lysine degradation	Carbon metabolism	2.1	4.7	0.000276884	TMS	3	21	184
74	dihydrolipoamide dehydrogenase	PdhD	ETK36229.1	5.25312	5.44	48	48	K00382	Pyruvate metabolism and TCA cycle	Carbon metabolism	1.6	3.1	0.00124786	PMF	18	42	225
47	OpcA protein	OpcA	ETK38134.1	5.2254	5.62	35	33		Glycolysis / Gluconeogenesis	Carbon metabolism	1.6	N. S.	0.00762963	TMS	3	14	177
51	transaldolase	Tal	ETK38137.1	4.96905	5.06	43	41	K00616	Pentose phosphate pathway	Carbon metabolism	2.2	N. S.	0.00339928	PMF	11	39	133
435	transketolase	Tkt1	ETK38138.1	5.14503	5.31	79	76	K00615	Pentose phosphate pathway	Carbon metabolism	2.1	7.7	0.000331484	PMF	18	32	210
48	glyceraldehyde-3-phosphate dehydrogenase	GAPA	ETK38176.1	5.04665	5.26	36	36	K00134	Glycolysis / Gluconeogenesis	Carbon metabolism	2.4	2.5	0.00189706	TMS	5	15	226
91	glyceraldehyde-3-phosphate dehydrogenase	GAPA	ETK38176.1	5.12009	5.26	40	36	K00134	Glycolysis / Gluconeogenesis	Carbon metabolism	1.4	1.9	0.00501902	TMS	7	19	511
362	glyceraldehyde-3-phosphate dehydrogenase	GAPA	ETK38176.1	5.12148	5.26	39	36	K00134	Glycolysis / Gluconeogenesis	Carbon metabolism	N. S.	1.9	0.00465262	PMF	9	35	145
82	phosphoglycerate kinase	PGK	ETK38177.1	4.9552	5.05	45	42	K00927	Glycolysis / Gluconeogenesis	Carbon metabolism	1.8	3.9	0.000312112	TMS	9	31	551
1	ATP synthase F1 subunit alpha	AtpA	ETK33859.1	5.09792	5.03	35	60	K02111	Oxidative phosphorylation	Energy Metabolism	1.9	N. S.	0.000223482	TMS	4	9	131
31	ATP synthase F1 subunit alpha	AtpA	ETK33859.1	5.14503	5.03	48	60	K02111	Oxidative phosphorylation	Energy Metabolism	2	2.6	0.000103025	TMS	7	14	359
41	ATP synthase F1 subunit alpha	AtpA	ETK33859.1	4.94827	5.03	55	60	K02111	Oxidative phosphorylation	Energy Metabolism	3.2	9.2	0.00348477	TMS	15	36	890
101	ATP synthase F1 subunit alpha	AtpA	ETK33859.1	4.97598	5.03	60	60	K02111	Oxidative phosphorylation	Energy Metabolism	1.6	2.7	0.0106257	PMF	26	53	354
156	ATP synthase F1 subunit alpha	AtpA	ETK33859.1	5.36397	5.03	46	60	K02111	Oxidative phosphorylation	Energy Metabolism	2.1	4.2	0.0114965	TMS	5	10	190
190	ATP synthase F1 subunit alpha	AtpA	ETK33859.1	4.92333	5.03	56	60	K02111	Oxidative phosphorylation	Energy Metabolism	3.5	7	0.00231395	TMS	20	45	1346
213	ATP synthase F1 subunit alpha	AtpA	ETK33859.1	4.9455	5.03	60	60	K02111	Oxidative phosphorylation	Energy Metabolism	1.5	3.2	0.00435521	PMF	26	53	354
303	ATP synthase F1 subunit alpha	AtpA	ETK33859.1	5.43048	5.03	50	60	K02111	Oxidative phosphorylation	Energy Metabolism	N. S.	5.7	0.000309431	TMS	7	14	253
329	ATP synthase F1 subunit alpha	AtpA	ETK33859.1	5.27529	5.03	46	60	K02111	Oxidative phosphorylation	Energy Metabolism	N. S.	5	0.00083195	TMS	12	22	550
391	ATP synthase F1 subunit alpha	AtpA	ETK33859.1	5.41109	5.03	46	60	K02111	Oxidative phosphorylation	Energy Metabolism	N. S.	3.8	0.00671971	TMS	12	22	435
86	ATP synthase F1 subunit delta	AtpH	ETK33860.1	6.72865	5.8	20	29	K02113	Oxidative phosphorylation	Energy Metabolism	-2	-2.8	0.000456009	TMS	5	20	181
315	ATP synthase F1 subunit delta	AtpH	ETK33860.1	5.60924	5.8	32	29	K02113	Oxidative phosphorylation	Energy Metabolism	N. S.	1.6	0.00954484	TMS	18	62	918
9	NADH dehydrogenase (quinone)	NuoF	ETK34392.1	5.19908	5.38	46	47	K00335	Oxidative phosphorylation	Energy Metabolism	2	2.4	0.000183295	TMS	8	24	456
155	NADH-quinone oxidoreductase, chain G	NuoG	ETK34393.1	4.897	5.23	46	83	K00336	Oxidative phosphorylation	Energy Metabolism	1.8	4.3	0.00517175	TMS	6	10	311
440	GTPase	ObgE	ETK32046.1	5.00231	5.12	48	47	K03979	GTPase activity	Nucleotide metabolism	N. S.	2.2	0.0367671	TMS	8	22	561
3	5'-nucleotidase domain-containing protein		ETK33022.1	5.67852	5.96	55	59	K01081	Purine metabolism Pyrimidine metabolism Nicotinate and nicotinamide metabolism	Nucleotide metabolism	1.9	2.7	2.01176e-05	PMF	13	33	192
161	5'-nucleotidase domain-containing protein		ETK33022.1	5.64388	5.96	55	59	K01081	Purine metabolism Pyrimidine metabolism Nicotinate and nicotinamide metabolism	Nucleotide metabolism	1.7	2.2	6.89947e-05	TMS	14	39	936
197	5'-nucleotidase domain-containing protein		ETK33022.1	5.58984	5.96	54	59	K01081	Purine metabolism Pyrimidine metabolism Nicotinate and nicotinamide metabolism	Nucleotide metabolism	1.5	2.9	0.000318155	TMS	9	28	753
335	5'-nucleotidase domain-containing protein		ETK33022.1	5.41524	5.96	53	59	K01081	Purine metabolism Pyrimidine metabolism Nicotinate and nicotinamide metabolism	Nucleotide metabolism	N. S.	2	0.00953029	TMS	7	25	639
76	RNA polymerase subunit alpha	RpoA	ETK33145.1	4.84988	4.82	47	37	K03040	RNA polymerase bisynthesis	Nucleotide metabolism	1.8	3.1	0.000265356	PMF	10	36	94
188	RNA polymerase subunit alpha	RpoA	ETK33145.1	5.05219	4.82	33	37	K03040	RNA polymerase bisynthesis	Nucleotide metabolism	1.9	2.3	0.000139384	TMS	8	26	397
385	DNA-directed RNA polymerase subunit beta'	RpoC	ETK33182.1	5.4388	7.39	68	144	K03046	RNA polymerase bisynthesis	Nucleotide metabolism	N. S.	2.6	0.00349208	TMS	11	8	454
100	extracellular nuclease-like protein		ETK35331.1	5.37921	4.78	50	85	K07004	Endonuclease	Nucleotide metabolism	1.6	2.9	0.000213131	TMS	6	12	326
145	polyribonucleotide nucleotidyltransferase	PNPase	ETK35793.1	4.94411	5.18	64	83	K00962	Purine metabolism Pyrimidine metabolism RNA degradation	Nucleotide metabolism	1.7	3.5	0.000913109	TMS	6	8	248
64	magnesium protoporphyrin chelatase	Chl1	ETK31055.1	5.34734	5.67	50	54	K03405	Metabolism of cofactors and vitamins	Other	2.2	5.3	0.00244012	PMF	11	34	179
153	OsmC-like protein	OsmC	ETK32482.1	4.86236	4.83	10	14	K04063	Stress response protein	Other	1.4	1.7	0.011455	TMS	2	18	123
421	nitrogen regulatory protein P-II	GlnK	ETK33940.1	5.1963	5.2	10	12	K04752	Nitrogen metabolism	Other	1.8	2.4	0.0297977	TMS	4	44	282
77	anti-anti-sigma regulatory factor	BldG	ETK34431.1	5.14365	5.48	17	13	K04749	Differentiation	Other	1.9	3.1	0.000189897	TMS	8	50	370
26	glutamine synthetase	GlnA	ETK35978.1	4.97598	5.05	55	53	K01915	Nitrogen metabolism	Other	2.5	7.1	0.000180478	TMS	6	15	317
415	phage shock protein A	PspA	ETK36292.1	5.59677	5.6	26	29	K03969	Transcriptional regulation	Other	N. S.	-2.6	0.0450055	TMS	5	24	245
387	XRE family transcriptional regulator	BldD	ETK36311.1	8.20873	8.86	15	18		Differentiation	Other	N. S.	-2.5	0.00316107	PMF	7	62	130
434	FeS assembly ATPase SufC	SufC	ETK38154.1	5.19215	5.36	33	27	K09013	ABC transporter ATP-binding subunit	Other	N. S.	1.6	0.0119151	PMF	14	72	175
46	superoxide dismutase, Ni	SodN	ETK32005.1	5.51224	6.59	9	15	K00518	Peroxisome	Oxidoreduction and oxidative stress	2.3	2.4	0.000558506	PMF	7	38	132
10	gamma-glutamyltransferase	GGT	ETK33686.1	6.463	7.08	58	63	K00681	Taurine and hypotaurine metabolism; Cyanoamino acid metabolism; Glutathione metabolism	Oxidoreduction and oxidative stress	2.7	3.3	1.89442e-05	TMS	7	13	371
29	aldo/keto reductase family oxidoreductase		ETK30801.1	5.15751	5.38	35	38		oxidation-reduction process	Oxidoreduction and oxidative stress	1.7	1.4	0.00159173	TMS	10	38	525
438	electron transfer flavoprotein subunit alpha	ETFA	ETK31819.1	4.99261	5.14	34	33	K03522	Electron carrier activity	Oxidoreduction and oxidative stress	1.9	1.6	0.000845002	TMS	3	13	129
177	thioredoxin reductase	TrxB	ETK35037.1	4.91917	4.9	35	34	K00384	Pyrimidine metabolism Selenocompound metabolism	Oxidoreduction and oxidative stress	1.7	N. S.	0.010414	PMF	7	34	106
425	short-chain dehydrogenase/reductase SDR		ETK36050.1	5.4388	5.58	28	23		oxidoreductase activity	Oxidoreduction and oxidative stress	N. S.	-1.8	0.0353035	TMS	4	29	268
90	aldo/keto reductase family oxidoreductase		ETK36295.1	5.09099	5.26	39	37		oxidation-reduction process	Oxidoreduction and oxidative stress	1.3	1.7	0.0272555	TMS	6	21	276
406	AAA ATPase		ETK33549.1	5.15751	5.43	37	35	K03924	Posttranslational modification, protein turnover, chaperones	Protein metabolism	N. S.	1.9	0.0134364	TMS	6	24	293
81	chaperonin GroEL2	GroEL2	ETK30816.1	4.94134	4.83	31	57	K04077	Posttranslational modification, protein turnover, chaperones	Protein metabolism	1.7	1.8	0.00137959	TMS	8	19	503
167	chaperonin GroEL2	GroEL2	ETK30816.1	4.84018	4.83	55	57	K04077	Posttranslational modification, protein turnover, chaperones	Protein metabolism	2.3	5.6	0.0253744	PMF	30	63	358
195	chaperonin GroEL2	GroEL2	ETK30816.1	4.8388	4.83	38	57	K04077	Posttranslational modification, protein turnover, chaperones	Protein metabolism	1.6	1.7	0.0356045	PMF	14	27	160
333	chaperonin GroEL2	GroEL2	ETK30816.1	4.9649	4.83	36	57	K04077	Posttranslational modification, protein turnover, chaperones	Protein metabolism	N. S.	3.4	0.000340505	TMS	16	31	722
334	chaperonin GroEL2	GroEL2	ETK30816.1	4.99677	4.83	36	57	K04077	Posttranslational modification, protein turnover, chaperones	Protein metabolism	N. S.	2.1	0.00334524	TMS	7	15	436
420	chaperonin GroEL2	GroEL2	ETK30816.1	4.88176	4.83	34	57	K04077	Posttranslational modification, protein turnover, chaperones	Protein metabolism	N. S.	1.6	0.035269	TMS	3	7	224
102	cold-shock DNA-binding domain-containing protein	CspA1	ETK30817.1	5.42356	5.63	6	7		Transcriptional regulation	Protein metabolism	2.3	2.7	0.00757744	TMS	5	64	263
61	endopeptidase Clp	ClpP	ETK31305.1	5.11871	5.32	28	24	K01358	Posttranslational modification, protein turnover, chaperones	Protein metabolism	2.2	2.8	6.32861e-05	TMS	5	19	203
105	endopeptidase Clp	ClpP	ETK31305.1	5.09792	5.32	27	24	K01358	Proteolysis, posttranslational modification, protein turnover, chaperones	Protein metabolism	1.8	N. S.	0.00789327	TMS	4	25	201
332	peptide deformylase	PDF	ETK31361.1	5.93072	6.32	23	18	K01462	Posttranslational modification	Protein metabolism	N. S.	-3	0.00612603	TMS	5	27	160
325	peptidase M48 Ste24p		ETK32069.1	5.74088	6.21	35	38		Posttranslational modification, protein turnover chaperones	Protein metabolism	N. S.	-2.1	0.000278977	TMS	3	9	147
149	50S ribosomal protein L7/L12	RPL7/L12	ETK33075.1	4.71628	4.53	15	14	K02935	Ribosome biosynthesis	Protein metabolism	2	N. S.	0.0665247	PMF	9	84	171
401	50S ribosomal protein L7/L12	RPL7/L12	ETK33075.1	4.58546	4.53	15	14	K02935	Ribosome biosynthesis	Protein metabolism	N. S.	2.3	0.0317125	TMS	8	79	509
312	50S ribosomal protein L11	RPL11	ETK33079.1	8.81594	9.7	12	15	K02867	Ribosome biosynthesis	Protein metabolism	N. S.	-3	9.88933e-06	TMS	3	25	179
399	ribosomal protein L15	RP15	ETK33157.1	6.45541	10.36	15	16	K02876	Ribosome biosynthesis	Protein metabolism	N. S.	-2.3	0.0131634	TMS	3	19	122
139	30S ribosomal protein S8	RPS8	ETK33162.1	9.50664	9.82	9	14	K02994	Ribosome biosynthesis	Protein metabolism	2.3	2.2	0.0444169	TMS	5	44	200
165	50S ribosomal protein L29	RPL29	ETK33168.1	7.73055	6.59	7	9	K02904	Ribosome biosynthesis	Protein metabolism	-1.5	-1.8	0.0143233	TMS	2	30	126
7	elongation factor Tu	TufA	ETK33178.1	5.10069	5.24	47	44	K02358	Protein biosynthesis	Protein metabolism	3.9	9.5	0.000819485	PMF	13	36	156
35	elongation factor Tu	TufA	ETK33178.1	5.06467	5.24	47	44	K02358	Protein biosynthesis	Protein metabolism	2.9	5.6	0.00164041	PMF	11	31	156
60	elongation factor Tu	TufA	ETK33178.1	4.97875	5.24	47	44	K02358	Protein biosynthesis	Protein metabolism	1.9	2.8	0.00619997	TMS	2	8	164
212	elongation factor Tu	TufA	ETK33178.1	4.96767	5.24	30	44	K02358	Protein biosynthesis	Protein metabolism	2.4	3.8	0.000180865	TMS	7	30	425
205	translation elongation factor G	FusA	ETK33179.1	5.28499	5.12	51	77	K02355	Protein biosynthesis	Protein metabolism	1.9	9	0.000881261	TMS	2	5	100
56	chaperonin GroEL	GroEL1	ETK33207.1	5.00785	5.13	55	57	K04077	Posttranslational modification, protein turnover, chaperones	Protein metabolism	1.6	4.7	0.000493205	TMS	12	37	1005
89	chaperonin GroEL	GroEL1	ETK33207.1	5.03557	5.13	55	57	K04077	Posttranslational modification, protein turnover, chaperones	Protein metabolism	1.5	5.4	0.00170154	PMF	26	58	340
180	chaperonin GroEL1	GroEL1	ETK33207.1	4.92887	5.13	30	57	K04077	Posttranslational modification, protein turnover, chaperones	Protein metabolism	1.4	1.7	0.0201604	TMS	7	16	420
384	chaperonin GroEL1	GroEL1	ETK33207.1	5.01617	5.13	47	57	K04077	Posttranslational modification, protein turnover, chaperones	Protein metabolism	N. S.	5	0.01489	TMS	6	18	450
22	co-chaperonin GroES	GroES	ETK33208.1	4.84711	4.74	9	11	K04078	Posttranslational modification, protein turnover, chaperones	Protein metabolism	2.4	2.7	0.00057377	PMF	8	70	154
202	class III aminotransferase		ETK33582.1	5.14781	5.3	46	51		Nitrogen metabolism	Protein metabolism	N. S.	1.7	0.0469531	TMS	3	8	108
133	ribosome recycling factor	RRF	ETK33963.1	5.43741	5.64	24	21	K02838	Protein biosynthesis	Protein metabolism	1.6	N. S.	0.228805	TMS	4	26	208
136	ribosome recycling factor	RRF	ETK33963.1	7.29032	5.64	35	21	K02838	Protein biosynthesis	Protein metabolism	-1.4	-2.4	0.0001404	TMS	9	52	395
369	translation elongation factor Ts	Tsf	ETK33965.1	5.30716	5.48	33	30	K02357	Protein biosynthesis	Protein metabolism	N. S.	2.2	0.00539292	TMS	21	70	1036
65	30S ribosomal protein S2	RPS2	ETK33966.1	5.03695	5.1	44	34	K02967	Ribosome biosynthesis	Protein metabolism	1.8	4.7	0.000497153	TMS	9	27	380
330	anti-anti-sigma regulatory factor	BldG	ETK34431.1	4.93995	5.48	17	13	K04749	Posttranslational modification, protein turnover, chaperones	Protein metabolism	N. S.	2.2	4.77266e-05	TMS	2	23	157
300	class I heat-shock protein	DnaK	ETK34471.1	4.84988	4.86	66	67	K04043	Posttranslational modification, protein turnover, chaperones	Protein metabolism	N. S.	2.8	0.00913733	PMF	14	30	178
132	class III stress response-related ATPase	ClpC	ETK35418.1	5.77968	5.69	49	93	K03696	Posttranslational modification, protein turnover, chaperones	Protein metabolism	1.5	2.9	0.00362499	TMS	10	16	683
203	class III stress response-related ATPase	ClpC	ETK35418.1	5.47483	5.69	89	93	K03696	Posttranslational modification, protein turnover, chaperones	Protein metabolism	2.2	10	0.00223622	PMF	13	21	149
310	class III stress response-related ATPase	ClpC	ETK35418.1	5.70346	5.69	80	93	K03696	Posttranslational modification, protein turnover, chaperones	Protein metabolism	N. S.	7.8	0.00261386	TMS	4	5	145
314	class III stress response-related ATPase	ClpC	ETK35418.1	5.61478	5.69	84	93	K03696	Posttranslational modification, protein turnover, chaperones	Protein metabolism	N. S.	4.5	0.0153294	TMS	4	4	140
184	RNA binding S1 domain-containing protein	RPS1	ETK36470.1	4.87898	4.67	49	54	K02945	Ribosome biosynthesis	Protein metabolism	1.5	2.9	0.00561964	TMS	4	9	213
374	M6 family metalloprotease domain-containing protein		WP_013132386.1	5.51224	5.23	31	101		proteolysis	Protein metabolism	N. S.	-2.1	0.00827506	TMS	9	11	181
16	ABC transporter ATP-binding protein		ETK31335.1	5.05635	5.18	60	62		ABC transporter	Secodary metabolism	2.1	5	0.000338127	TMS	12	31	776
352	ABC transporter ATP-binding protein		ETK31443.1	5.40693	5.53	35	33		ABC transporters	Secodary metabolism	1.8	3.1	0.0018071	TMS	12	41	491
379	ABC transporter ATP-binding protein		ETK31443.1	7.24478	5.53	15	33		ABC transporters	Secodary metabolism	-1.5	-2.5	0.00726459	TMS	5	14	284
36	hypothetical protein		ETK31586.1	4.83326	4.81	19	17		Unknown	*Secondary metabolism	2.5	3.9	9.30352e-05	TMS	4	28	231
70	putative ABC transporter ATP-binding protein	MlbZ	ETK34047.1	5.38753	9.14	16	32		Lantibiotic immunity	Secondary metabolism	1.5	1.5	0.0157409	TMS	2	9	148
200	putative ABC transporter ATP-binding protein	MlbZ	ETK34047.1	9.05123	9.14	33	32		Lantibiotic immunity	Secondary metabolism	N. S.	-1.8	0.00496129	TMS	13	55	990
424	putative lantibiotic ABC transporter ATP-binding protein	MlbF	ETK34062.1	8.8463	9.16	30	25	K01990	Lantibiotic immunity	Secondary metabolism	N. S.	-2.3	0.0484494	TMS	4	23	203
121	TetR family transcriptional regulator		ETK34117.1	6.37192	6.71	24	21		Transcriptional regulation	Secodary metabolism	-1.7	-2.4	0.00156291	TMS	3	13	132
20	hypothetical protein		ETK38100.1	5.91963	6.92	8	34		Unknown	*Secondary metabolism	-1.6	-2	2.56018e-05	TMS	2	9	138
24	hypothetical protein		ETK38100.1	5.65081	6.92	7	34		Unknown	*Secondary metabolism	-3.3	-6.3	1.09137e-05	TMS	3	9	162
99	hypothetical protein		ETK38100.1	6.97154	6.92	32	34		Unknown	*Secondary metabolism	1.4	1.9	0.00194839	TMS	2	9	104
423	hypothetical protein		ETK38100.1	7.9962	6.92	24	34		Unknown	*Secondary metabolism	-1.9	-3.4	0.0141066	TMS	2	6	89
431	hypothetical protein		ETK38100.1	5.95982	6.92	9	34		Unknown	*Secondary metabolism	N. S.	-1.5	0.00687262	TMS	4	13	171
83	hypothetical protein		ETK31047.1	7.19924	8.42	54	56		Unknown	Unknown	1.8	2.3	0.000471359	PMF	15	33	160
85	hypothetical protein		ETK31047.1	6.83491	8.42	55	56		Unknown	Unknown	1.7	1.9	0.00172129	PMF	11	29	129
127	hypothetical protein		ETK31047.1	7.64706	8.42	54	56		Unknown	Unknown	1.6	1.7	0.00753223	TMS	5	10	272
130	hypothetical protein		ETK31047.1	6.54649	8.42	55	56		Unknown	Unknown	1.5	N. S.	0.0395945	TMS	10	36	518
302	hypothetical protein		ETK31047.1	5.64111	8.42	35	56		Unknown	Unknown	N. S.	-2.1	8.15976e-05	TMS	8	18	319
366	hypothetical protein		ETK31047.1	5.84342	8.42	22	56		Unknown	Unknown	N. S.	-3.4	0.00416308	TMS	6	13	236
436	hypothetical protein		ETK31047.1	8.66414	8.42	36	56		Unknown	Unknown	N. S.	-2	0.235566	PMF	7	12	106
12	hypothetical protein		ETK31048.1	6.94877	8.73	33	54		Unknown	Unknown	-1.9	-2.8	0.00011049	TMS	6	17	391
17	hypothetical protein		ETK31048.1	5.32379	8.73	48	54		Unknown	Unknown	1.9	2.3	0.00494498	TMS	4	12	271
19	hypothetical protein		ETK31048.1	5.04804	8.73	9	54		Unknown	Unknown	-2.1	-2.1	5.97617e-05	TMS	2	7	166
23	hypothetical protein		ETK31048.1	7.47249	8.73	32	54		Unknown	Unknown	-1.8	N. S.	0.000622066	TMS	6	17	329
27	hypothetical protein		ETK31048.1	6.43264	8.73	32	54		Unknown	Unknown	-2	-1.9	0.000439482	TMS	6	21	416
28	hypothetical protein		ETK31048.1	5.8642	8.73	25	54		Unknown	Unknown	N. S.	-1.5	0.000633442	TMS	4	12	189
30	hypothetical protein		ETK31048.1	7.27514	8.73	44	54		Unknown	Unknown	-1.5	-3.1	3.04563e-06	TMS	14	37	768
32	hypothetical protein		ETK31048.1	6.08349	8.73	48	54		Unknown	Unknown	1.5	1.3	0.0158203	TMS	10	35	685
44	hypothetical protein		ETK31048.1	6.91841	8.73	31	54		Unknown	Unknown	-1.7	-1.4	0.0025964	TMS	5	13	209
45	hypothetical protein		ETK31048.1	7.48008	8.73	33	54		Unknown	Unknown	-1.6	-2	0.00319078	TMS	6	14	330
66	hypothetical protein		ETK31048.1	7.24478	8.73	59	54		Unknown	Unknown	2.3	2.3	0.00029834	TMS	3	10	177
80	hypothetical protein		ETK31048.1	5.88637	8.73	34	54		Unknown	Unknown	-1.5	-1.6	0.00301153	TMS	8	24	400
87	hypothetical protein		ETK31048.1	6.32638	8.73	34	54		Unknown	Unknown	-1.6	-1.6	0.00197533	TMS	3	9	168
108	hypothetical protein		ETK31048.1	7.72296	8.73	33	54		Unknown	Unknown	-1.8	-2.4	0.00128576	TMS	4	11	259
111	hypothetical protein		ETK31048.1	8.64896	8.73	9	54		Unknown	Unknown	-1.7	-2.4	0.00300188	TMS	5	14	320
112	hypothetical protein		ETK31048.1	7.04744	8.73	45	54		Unknown	Unknown	-1.5	-2.4	0.00013214	TMS	12	33	662
113	hypothetical protein		ETK31048.1	7.26755	8.73	32	54		Unknown	Unknown	-1.6	-1.9	0.0271911	TMS	9	21	492
120	hypothetical protein		ETK31048.1	8.04934	8.73	22	54		Unknown	Unknown	-2.3	-4.3	0.00317261	TMS	14	27	674
124	hypothetical protein		ETK31048.1	7.45731	8.73	44	54		Unknown	Unknown	-1.6	-2.1	0.000655141	PMF	10	32	147
128	hypothetical protein		ETK31048.1	6.72865	8.73	21	54		Unknown	Unknown	-1.9	-3	0.000319601	TMS	6	18	295
135	hypothetical protein		ETK31048.1	6.7666	8.73	30	54		Unknown	Unknown	-1.6	N. S.	0.00132142	TMS	2	5	106
138	hypothetical protein		ETK31048.1	8.06452	8.73	32	54		Unknown	Unknown	-2.3	-2.8	0.00457984	PMF	10	20	108
143	hypothetical protein		ETK31048.1	8.49715	8.73	46	54		Unknown	Unknown	2.8	N. S.	0.121003	TMS	17	49	1023
147	hypothetical protein		ETK31048.1	8.07211	8.73	77	54		Unknown	Unknown	1.5	1.5	0.0140871	TMS	13	36	941
148	hypothetical protein		ETK31048.1	7.17647	8.73	22	54		Unknown	Unknown	-2.8	-4.8	0.000195521	TMS	10	24	516
152	hypothetical protein		ETK31048.1	7.40417	8.73	22	54		Unknown	Unknown	-2.3	-4.4	0.000442526	TMS	11	30	595
166	hypothetical protein		ETK31048.1	6.26565	8.73	22	54		Unknown	Unknown	-2.4	-4.2	0.000775058	TMS	6	18	337
168	hypothetical protein		ETK31048.1	5.89053	8.73	23	54		Unknown	Unknown	-2.1	-3.7	0.000297968	TMS	6	20	299
172	hypothetical protein		ETK31048.1	7.22201	8.73	20	54		Unknown	Unknown	-2.7	-4.2	0.000644129	TMS	8	20	393
183	hypothetical protein		ETK31048.1	8.54269	8.73	32	54		Unknown	Unknown	-2	-3.6	0.000375927	TMS	8	22	553
186	hypothetical protein		ETK31048.1	6.40987	8.73	23	54		Unknown	Unknown	-2.1	-2.9	0.00246698	TMS	17	44	918
193	hypothetical protein		ETK31048.1	6.56926	8.73	36	54		Unknown	Unknown	1.8	1.9	0.00296069	TMS	16	42	1136
207	hypothetical protein		ETK31048.1	8.11006	8.73	58	54		Unknown	Unknown	1.6	N. S.	0.0282484	TMS	12	30	669
209	hypothetical protein		ETK31048.1	6.68311	8.73	14	54		Unknown	Unknown	1.7	1.5	0.0111567	TMS	6	17	418
210	hypothetical protein		ETK31048.1	6.72865	8.73	45	54		Unknown	Unknown	-2	-3.9	7.66228e-05	TMS	15	38	867
305	hypothetical protein		ETK31048.1	8.33776	8.73	33	54		Unknown	Unknown	N. S.	-4	0.000390764	TMS	6	16	375
307	hypothetical protein		ETK31048.1	7.85958	8.73	44	54		Unknown	Unknown	N. S.	-2	0.00116617	TMS	3	7	196
319	hypothetical protein		ETK31048.1	5.95843	8.73	35	54		Unknown	Unknown	N. S.	-2.1	0.00206009	TMS	12	29	624
336	hypothetical protein		ETK31048.1	7.25237	8.73	47	54		Unknown	Unknown	N. S.	-1.7	0.00216464	TMS	19	49	1130
337	hypothetical protein		ETK31048.1	8.17078	8.73	33	54		Unknown	Unknown	N. S.	-3.8	0.0204377	PMF	14	37	166
340	hypothetical protein		ETK31048.1	6.48577	8.73	20	54		Unknown	Unknown	N. S.	-6.5	0.00176576	TMS	7	18	347
344	hypothetical protein		ETK31048.1	6.48577	8.73	19	54		Unknown	Unknown	N. S.	-7	0.000455756	TMS	4	10	176
345	hypothetical protein		ETK31048.1	6.25806	8.73	23	54		Unknown	Unknown	N. S.	-3	0.00298624	TMS	2	8	85
346	hypothetical protein		ETK31048.1	7.14611	8.73	24	54		Unknown	Unknown	N. S.	-3.1	0.00437187	TMS	4	13	318
347	hypothetical protein		ETK31048.1	7.96584	8.73	33	54		Unknown	Unknown	N. S.	-4.3	0.0137779	PMF	8	22	107
349	hypothetical protein		ETK31048.1	8.63378	8.73	11	54		Unknown	Unknown	N. S.	-2.7	0.00336779	TMS	7	20	375
350	hypothetical protein		ETK31048.1	8.48197	8.73	30	54		Unknown	Unknown	N. S.	-3	0.00542482	TMS	10	26	556
355	hypothetical protein		ETK31048.1	5.51363	8.73	50	54		Unknown	Unknown	N. S.	-2	5.77327e-05	TMS	8	21	422
356	hypothetical protein		ETK31048.1	8.14042	8.73	17	54		Unknown	Unknown	N. S.	-2.3	0.0111805	TMS	6	12	251
358	hypothetical protein		ETK31048.1	9.1575	8.73	24	54		Unknown	Unknown	N. S.	-1.9	0.0197875	TMS	5	18	292
376	hypothetical protein		ETK31048.1	8.39848	8.73	32	54		Unknown	Unknown	N. S.	-3.6	0.0121811	TMS	12	35	723
377	hypothetical protein		ETK31048.1	8.39089	8.73	24	54		Unknown	Unknown	N. S.	-2.5	0.00472463	TMS	6	18	386
381	hypothetical protein		ETK31048.1	8.64896	8.73	8	54		Unknown	Unknown	N. S.	-2.7	0.00870768	PMF	8	15	121
388	hypothetical protein		ETK31048.1	6.48577	8.73	35	54		Unknown	Unknown	N. S.	-1.6	0.00233071	TMS	23	51	1589
393	hypothetical protein		ETK31048.1	8.11765	8.73	30	54		Unknown	Unknown	N. S.	-2.2	0.0167753	TMS	11	25	658
395	hypothetical protein		ETK31048.1	8.81594	8.73	16	54		Unknown	Unknown	N. S.	-1.8	0.00936429	TMS	14	30	747
397	hypothetical protein		ETK31048.1	8.67932	8.73	17	54		Unknown	Unknown	N. S.	-2.5	0.00553049	TMS	17	37	1048
398	hypothetical protein		ETK31048.1	5.97506	8.73	24	54		Unknown	Unknown	N. S.	-1.7	0.0305543	TMS	9	21	422
408	hypothetical protein		ETK31048.1	8.40607	8.73	31	54		Unknown	Unknown	N. S.	-1.7	0.0589666	TMS	11	28	584
409	hypothetical protein		ETK31048.1	8.6186	8.73	16	54		Unknown	Unknown	N. S.	-2.6	0.00574144	TMS	12	31	812
410	hypothetical protein		ETK31048.1	6.8425	8.73	44	54		Unknown	Unknown	N. S.	-3.5	0.000767114	TMS	6	15	350
412	hypothetical protein		ETK31048.1	8.46679	8.73	47	54		Unknown	Unknown	N. S.	-1.4	0.00587174	PMF	9	28	122
416	hypothetical protein		ETK31048.1	6.85769	8.73	47	54		Unknown	Unknown	N. S.	-1.6	0.00999278	TMS	14	40	877
422	hypothetical protein		ETK31048.1	5.84065	8.73	37	54		Unknown	Unknown	2.8	2.6	6.91468e-05	TMS	9	28	564
426	hypothetical protein		ETK31048.1	7.27514	8.73	64	54		Unknown	Unknown	1.6	2	0.0366431	TMS	5	16	273
428	hypothetical protein		ETK31048.1	6.39469	8.73	46	54		Unknown	Unknown	1.5	1.7	0.00633363	TMS	8	23	403
439	hypothetical protein		ETK31048.1	5.84203	8.73	47	54		Unknown	Unknown	N. S.	1.9	0.00572137	TMS	7	23	338
59	hypothetical protein		ETK31049.1	7.19924	8.72	6	53		Unknown	Unknown	-1.5	N. S.	0.00395691	TMS	5	13	244
62	hypothetical protein		ETK31049.1	7.57116	8.72	7	53		Unknown	Unknown	-1.7	N. S.	0.000116803	TMS	7	15	475
123	hypothetical protein		ETK31049.1	5.89192	8.72	22	53		Unknown	Unknown	-2.1	-3.3	0.000285785	TMS	3	11	172
154	hypothetical protein		ETK31049.1	8.3074	8.72	10	53		Unknown	Unknown	-1.6	-2.1	0.000949348	TMS	4	8	170
176	hypothetical protein		ETK31049.1	8.20873	8.72	13	53		Unknown	Unknown	-1.6	-2.4	0.000825761	TMS	7	21	401
324	hypothetical protein		ETK31049.1	5.97644	8.72	20	53		Unknown	Unknown	N. S.	-5	0.000750848	TMS	4	10	164
429	hypothetical protein		ETK31049.1	8.54269	8.72	31	53		Unknown	Unknown	-2.3	-2.2	0.0199408	TMS	6	12	289
216	hypothetical protein		ETK32010.1	5.84619	7.59	32	39		Unknown	Unknown	N. S.	-1.7	0.00919669	TMS	5	18	246
320	hypothetical protein		ETK32010.1	6.73624	7.59	35	39		Unknown	Unknown	N. S.	-3.2	0.000338175	TMS	11	45	661
8	hypothetical protein		ETK32012.1	5.85589	8.45	6	45		Unknown	Unknown	-2.3	-2	5.58803e-06	TMS	2	9	163
163	hypothetical protein		ETK32012.1	8.3074	8.45	9	45		Unknown	Unknown	-1.6	-2.2	0.0011932	TMS	10	24	631
169	hypothetical protein		ETK32012.1	8.18596	8.45	38	45		Unknown	Unknown	1.3	N. S.	0.00646259	PMF	13	41	136
179	hypothetical protein		ETK32012.1	7.22201	8.45	21	45		Unknown	Unknown	-1.6	-5	0.00051491	TMS	9	25	483
304	hypothetical protein		ETK32012.1	6.53131	8.45	22	45		Unknown	Unknown	N. S.	-3.2	0.00121352	TMS	6	23	349
327	hypothetical protein		ETK32012.1	7.90512	8.45	34	45		Unknown	Unknown	N. S.	-1.9	0.0090447	TMS	6	22	288
331	hypothetical protein		ETK32012.1	7.8444	8.45	35	45		Unknown	Unknown	N. S.	-2.2	0.0160259	PMF	11	38	145
338	hypothetical protein		ETK32012.1	7.35104	8.45	11	45		Unknown	Unknown	N. S.	-3.9	0.00154961	TMS	9	21	527
343	hypothetical protein		ETK32012.1	8.12524	8.45	18	45		Unknown	Unknown	N. S.	-2	0.0258974	TMS	9	30	568
348	hypothetical protein		ETK32012.1	8.34535	8.45	33	45		Unknown	Unknown	N. S.	-3.3	0.00411443	TMS	9	29	564
359	hypothetical protein		ETK32012.1	8.4592	8.45	35	45		Unknown	Unknown	N. S.	-1.8	0.0302709	TMS	17	51	1173
367	hypothetical protein		ETK32012.1	8.20114	8.45	35	45		Unknown	Unknown	N. S.	-2.1	0.0372321	TMS	9	29	582
386	hypothetical protein		ETK32012.1	6.09867	8.45	19	45		Unknown	Unknown	N. S.	-3.5	0.00190043	TMS	2	7	131
400	hypothetical protein		ETK32012.1	8.10247	8.45	29	45		Unknown	Unknown	N. S.	-2	0.00936808	TMS	4	15	184
11	hypothetical protein		ETK32013.1	5.27945	7.16	26	44		Unknown	Unknown	-2.6	-3.2	4.80601e-05	TMS	7	20	366
13	hypothetical protein		ETK32013.1	6.52372	7.16	38	44		Unknown	Unknown	-2.2	-2.7	0.000127835	PMF	8	29	116
42	hypothetical protein		ETK32013.1	6.34156	7.16	90	44		Unknown	Unknown	1.5	1.7	1.85443e-05	TMS	15	44	859
68	hypothetical protein		ETK32013.1	6.12903	7.16	33	44		Unknown	Unknown	-2.1	-2	0.00283799	TMS	6	20	298
69	hypothetical protein		ETK32013.1	6.80455	7.16	38	44		Unknown	Unknown	-1.9	-2.5	0.000914573	PMF	12	44	161
79	hypothetical protein		ETK32013.1	5.14503	7.16	26	44		Unknown	Unknown	-1.9	-2.2	8.03652e-05	TMS	4	13	140
131	hypothetical protein		ETK32013.1	6.01518	7.16	34	44		Unknown	Unknown	-1.8	-1.4	0.011519	TMS	14	48	733
187	hypothetical protein		ETK32013.1	5.2739	7.16	27	44		Unknown	Unknown	-1.7	-2.7	0.00259757	TMS	9	28	377
218	hypothetical protein		ETK32013.1	5.65774	7.16	23	44		Unknown	Unknown	-2.3	N. S.	0.0299144	TMS	3	11	113
219	hypothetical protein		ETK32013.1	7.19165	7.16	7	44		Unknown	Unknown	-1.9	N. S.	0.01405	TMS	7	17	380
326	hypothetical protein		ETK32013.1	7.24478	7.16	25	44		Unknown	Unknown	N. S.	-1.8	0.00323787	TMS	18	40	1039
342	hypothetical protein		ETK32013.1	5.61478	7.16	22	44		Unknown	Unknown	N. S.	-2.2	0.000621247	TMS	2	5	103
360	hypothetical protein		ETK32013.1	8.80076	7.16	24	44		Unknown	Unknown	N. S.	-2.4	0.00948835	TMS	2	6	103
363	hypothetical protein		ETK32013.1	8.41366	7.16	15	44		Unknown	Unknown	N. S.	-2.9	0.00457739	PMF	7	22	110
368	hypothetical protein		ETK32013.1	5.4388	7.16	26	44		Unknown	Unknown	N. S.	3.1	0.000588533	TMS	3	9	141
371	hypothetical protein		ETK32013.1	6.68311	7.16	26	44		Unknown	Unknown	N. S.	-3.3	0.00865788	TMS	9	21	536
373	hypothetical protein		ETK32013.1	5.43741	7.16	27	44		Unknown	Unknown	N. S.	-4	0.0349291	TMS	5	16	258
380	hypothetical protein		ETK32013.1	6.65275	7.16	25	44		Unknown	Unknown	N. S.	-3.1	0.00416105	TMS	11	32	597
389	hypothetical protein		ETK32013.1	6.7666	7.16	18	44		Unknown	Unknown	N. S.	-2.2	0.00576936	TMS	3	12	147
390	hypothetical protein		ETK32013.1	5.74781	7.16	23	44		Unknown	Unknown	N. S.	-2.7	0.042518	TMS	4	13	159
402	hypothetical protein		ETK32013.1	7.51803	7.16	13	44		Unknown	Unknown	N. S.	-1.9	0.0116816	TMS	2	10	130
405	hypothetical protein		ETK32013.1	8.6186	7.16	15	44		Unknown	Unknown	N. S.	-2.2	0.00758633	PMF	7	29	114
417	hypothetical protein		ETK32013.1	5.59815	7.16	29	44		Unknown	Unknown	N. S.	-2.8	0.0370286	TMS	3	11	187
430	hypothetical protein		ETK32013.1	5.80878	7.16	30	44		Unknown	Unknown	N. S.	-1.6	0.00206308	TMS	8	27	455
437	hypothetical protein		ETK32013.1	6.00759	7.16	41	44		Unknown	Unknown	1.3	1.4	0.00209997	TMS	24	54	1425
126	hypothetical protein		ETK32018.1	6.50854	9.43	18	42		Unknown	Unknown	-3.2	-5.3	0.000634189	TMS	2	7	122
378	hypothetical protein		ETK32018.1	9.01328	9.43	35	42		Unknown	Unknown	N. S.	-1.4	0.0321647	PMF	8	25	116
316	hypothetical protein		ETK32585.1	5.58152	9.43	38	48		Unknown	Unknown	N. S.	-1.6	0.0213176	TMS	11	28	487
318	hypothetical protein		ETK32585.1	5.58291	9.43	37	48		Unknown	Unknown	N. S.	-2.3	0.00322896	TMS	8	25	448
354	cholesterol oxidase		ETK33282.1	5.88222	6.21	7	10		Unknown	Unknown	N. S.	-2	0.00140113	TMS	5	60	357
72	hypothetical protein		ETK33840.1	4.92055	5.05	54	48		Unknown	Unknown	1.9	2.8	0.001217	TMS	5	15	237
158	carboxyvinyl-carboxyphosphonate phosphorylmutase		ETK35480.1	4.72674	4.59	31	25		Unknown	Unknown	1.5	3.1	0.000132902	TMS	6	45	283
37	hypothetical protein		ETK37677.1	5.85035	6.12	34	28		Unknown	Unknown	-1.7	-2	0.000188627	TMS	3	15	154
1Referring to protein 2D-map from global proteome analyses at D stage "117h Vs 140h" and "117h Vs 162h"
2According to BLAST analysis using KEGG database (http://www.genome.jp/tools/blast/).
3Referring to gene product annotation at GenBank database.
4Calculated using ImageMaster 2D Platinum software using protein 2D-maps.
5Predicted on the base of amino acid sequence.
6Based on predicted function by BLAST interrogation at the KEGG database (http://www.kegg.jp/kegg/kegg2.html); * referring to an in silico predictiom of biosynthetic gene clusters for secondary metabolites by AntiSmash analysis [5, 30].
7Values calculated as spot volume ratio as described in “2D-DIGE analysis” paragraph in "Methods" section using D-140 h and D-162 h as reference times, respectively. Positive and negative values stand for up- and down-regulation at D-117 h in the respect of reference time, respectively. N. S. stands for not significant fold change since less than 1.3 threshold.
8Probability of null hypothesis. All the identified protein species are differentially abundant with a probability greater than 95%.
9MS method for protein identification. TMS: Tandem Mass spectrometry. PMF: Peptide Mass Fingerprint.
10Number of unique peptides identified, amino acid sequence coverage and protein identification score from MS results.
