# Supplementary material for: Elucidating the molecular physiology of lantibiotic NAI-107 production in Microbispora ATCC-PTA-5024
Source: BMC Genomics. 2016 Jan 12;17:42. doi: 10.1186/s12864-016-2369-z (PMC4709908; doi:10.1186/s12864-016-2369-z)
Supplement: Additional file 3: Table S3. — Description, functional classification, abundance profile and mass spectrometry identification parameters of differentially represented Microbispora ATCC-PTA-5024 proteins identified from membrane proteome analysis at A substages. (XLSX 37 kb) [file 12864_2016_2369_MOESM3_ESM.xlsx]

## Sheet: Foglio1
Table S3. Differentially abundant Microbispora ATCC-PTA-5024 proteins revealed by the membrane proteome comparison between A-66 h and A-90 h substages.
Spot1	Proteins2	Acronim	NCBI accession3	Experimental pI4	Theoretical pI5	Experimental Mw (kDa)4	Theoretical Mw (kDa)5	KEGG ortology group6	Metabolic pathways/Cellular processes6	Functional group6	Relative fold change A-90 h vs A-66 h7	ANOVA8	MS method9	Matched peptide10	Sequence coverage10	Mascot Score10
125	alanine-tRNA ligase	AlaS	ETK30400.1	5.04089	5.36	94	97	K01872	Aminoacyl-tRNA biosynthesis	Amino acid metabolism	-1.9	0.0421325	TMS	26	34	1597
192	alanine-tRNA ligase	AlaS	ETK30400.1	5.10037	5.36	94	97	K01872	Aminoacyl-tRNA biosynthesis	Amino acid metabolism	-1.5	0.00539893	PMF	19	31	225
198	alanine-tRNA ligase	AlaS	ETK30400.1	5.07361	5.36	94	97	K01872	Aminoacyl-tRNA biosynthesis	Amino acid metabolism	-1.8	0.00565049	PMF	20	33	239
52	oligopeptide/dipeptide ABC transporter ATPase	OppD	ETK30828.1	5.71896	6.16	33	37	K15583	Peptides transport system	Amino acid metabolism	-2.1	0.00909071	PMF	14	36	192
72	family 5 extracellular solute-binding protein	MppA	ETK30831.1	4.8684	5.18	62	61	K15580	Peptides transport system	Amino acid metabolism	-1.7	0.00798191	PMF	14	28	173
110	family 5 extracellular solute-binding protein	MppA	ETK30831.1	4.84015	5.18	61	61	K15580	Peptides transport system	Amino acid metabolism	-1.7	0.0333528	PMF	20	41	220
114	family 5 extracellular solute-binding protein	MppA	ETK30831.1	4.8119	5.18	62	61	K15580	Peptides transport system	Amino acid metabolism	-1.6	0.017096	PMF	20	41	231
124	family 5 extracellular solute-binding protein	MppA	ETK30831.1	4.83866	5.18	64	61	K15580	Peptides transport system	Amino acid metabolism	-1.5	0.0342263	PMF	10	31	124
71	family 5 extracellular solute-binding protein	OppA	ETK31281.1	5.02751	5.87	55	60	K02035	Oligopeptide binding protein	Amino acid metabolism	1.9	0.0106042	PMF	10	27	117
217	proline/glycine/betaine ABC transporter substrate-binding protein	OpuAC	ETK31902.1	4.9	5.16	24	31	K05845	Osmoprotectant	Amino acid metabolism	1.3	0.00707697	TMS	6	23	298
61	catalase/peroxidase HPI	KatG	ETK32090.1	4.78402	4.81	78	81	K03782	Phenylalanine and tryptophan metabolism	Amino acid metabolism	1.5	0.00860785	PMF	20	32	301
88	glycine hydroxymethyltransferase	GlyA	ETK32467.1	5.72639	5.07	43	44	K00600	Glycine, serine and threonine metabolism	Amino acid metabolism	1.4	0.0127163	PMF	11	38	186
210	thiosulfate sulfurtransferase	SseA	ETK33013.1	4.60828	4.76	31	31	K01011	Cysteine and methionine metabolism / sulphur metabolism	Amino acid metabolism	1.5	0.0255645	PMF	11	52	195
31	family 1 extracellular solute-binding protein	PotD	ETK33991.1	4.84164	5.71	39	46	K11069	Spermidine/putrescine-binding periplasmic protein	Amino acid metabolism	-1.6	0.00281815	PMF	9	26	116
82	5-methyltetrahydropteroyltriglutamate-homocysteine S-methyltransferase	MetE	ETK34148.1	5.19405	5.42	60	81	K00549	Cysteine and methionine metabolism	Amino acid metabolism	1.6	0.0214478	PMF	38	50	442
90	5-methyltetrahydropteroyltriglutamate-homocysteine S-methyltransferase	MetE	ETK34148.1	5.10632	5.42	86	81	K00549	Cysteine and methionine metabolism	Amino acid metabolism	1.8	0.0284325	TMS	21	36	1197
96	5-methyltetrahydropteroyltriglutamate-homocysteine S-methyltransferase	MetE	ETK34148.1	4.94424	5.42	24	81	K00549	Cysteine and methionine metabolism	Amino acid metabolism	1.4	0.0134751	TMS	7	11	413
107	5-methyltetrahydropteroyltriglutamate-homocysteine S-methyltransferase	MetE	ETK34148.1	5.58513	5.42	42	81	K00549	Cysteine and methionine metabolism	Amino acid metabolism	1.6	0.0263792	PMF	17	28	230
148	5-methyltetrahydropteroyltriglutamate-homocysteine S-methyltransferase	MetE	ETK34148.1	5.38587	5.42	53	81	K00549	Cysteine and methionine metabolism	Amino acid metabolism	1.4	0.0242677	PMF	34	41	415
165	5-methyltetrahydropteroyltriglutamate-homocysteine S-methyltransferase	MetE	ETK34148.1	4.98587	5.42	73	81	K00549	Cysteine and methionine metabolism	Amino acid metabolism	1.4	0.041069	TMS	13	20	611
23	extracellular solute-binding protein family 3		ETK34287.1	5.48996	6.59	26	29	K02030	Polar amino acid transport system	Amino acid metabolism	-1.7	0.00282088	TMS	25	64	1410
95	glycyl-tRNA synthetase	GlyS1	ETK35935.1	5.40818	5.63	48	53	K01880	Aminoacyl-tRNA biosynthesis	Amino acid metabolism	1.4	0.022661	PMF	14	35	223
12	putative peptide ABC transporter substrate-binding protein	BldKB	ETK36372.1	5.00372	5.58	59	65	K02035	Oligopeptide binding protein	Amino acid metabolism	-1.5	0.000856547	PMF	16	37	191
38	putative peptide ABC transporter substrate-binding protein	BldKB	ETK36372.1	5.54944	5.58	43	66	K02035	Oligopeptide binding protein	Amino acid metabolism	1.3	0.00446832	PMF	9	19	146
175	putative peptide ABC transporter substrate-binding protein	BldKB	ETK36372.1	5.0513	5.58	59	67	K02035	Oligopeptide binding protein	Amino acid metabolism	-1.5	0.00625512	PMF	10	21	115
86	ABC transporter, periplasmic substrate-binding protein	PotD	ETK36441.1	4.92788	5.81	39	44	K02055	Spermidine/putrescine-binding periplasmic protein	Amino acid metabolism	-1.4	0.0134194	PMF	10	31	148
173	amino acid/amide ABC transporter ATP-binding protein 1, HAAT family	LivG	ETK36477.1	4.8684	4.92	34	34	K01995	ABC-type branched-chain amino acid transport systems	Amino acid metabolism	1.6	0.0327829	TMS	7	30	309
181	amino acid/amide ABC transporter ATP-binding protein 1, HAAT family	LivG	ETK36477.1	4.89814	4.92	34	34	K01995	ABC-type branched-chain amino acid transport systems	Amino acid metabolism	-1.4	0.0460744	TMS	9	31	409
2	ABC-type dipeptide transport system periplasmic component-like protein	DdpA	ETK38047.1	4.86245	5.34	64	64	K02035	Peptide/nickel transport	Amino acid metabolism	-2.1	0.000320976	PMF	24	49	277
9	ABC-type dipeptide transport system periplasmic component-like protein	DdpA	ETK38047.1	4.82528	5.34	67	64	K02035	Peptide/nickel transport	Amino acid metabolism	-2.1	0.000438059	PMF	12	33	173
79	ABC-type dipeptide transport system periplasmic component-like protein	DdpA	ETK38047.1	4.80446	5.34	66	64	K02035	Peptide/nickel transport	Amino acid metabolism	-1.9	0.00973231	PMF	7	22	105
83	ABC-type dipeptide transport system periplasmic component-like protein	DdpA	ETK38047.1	4.73609	5.34	68	64	K02035	Peptide/nickel transport	Amino acid metabolism	-1.6	0.0222175	TMS	13	24	706
92	ABC-type dipeptide transport system periplasmic component-like protein	DdpA	ETK38047.1	4.85948	5.34	68	64	K02035	Peptide/nickel transport	Amino acid metabolism	-2.1	0.0084937	PMF	17	42	210
101	ABC-type dipeptide transport system periplasmic component-like protein	DdpA	ETK38047.1	4.88922	5.34	66	64	K02035	Peptide/nickel transport	Amino acid metabolism	-2.2	0.0123095	PMF	17	44	218
178	ABC-type dipeptide transport system periplasmic component-like protein	DdpA	ETK38047.1	4.9145	5.34	66	64	K02035	Peptide/nickel transport	Amino acid metabolism	-2.2	0.0346487	PMF	8	18	120
84	ribose-phosphate pyrophosphokinase	PRPS	ETK31038.1	5.82751	6.26	31	36	K00948	Pentose phosphate pathway	Carbon metabolism	2	0.0296763	TMS	12	46	590
185	fumarate reductase iron-sulfur subunit	SdhB	ETK31169.1	6.3	6.61	28	29	K00240	TCA cycle	Carbon metabolism	1.9	0.031496	TMS	18	57	715
36	ABC transporter (substrate-binding protein)		ETK31768.1	4.96059	5.33	38	45	K17315	Glucose/mannose transport system substrate-binding protein	Carbon metabolism	-1.8	0.00773842	PMF	8	32	105
16	sugar ABC transporter periplasmic protein	XylF	ETK32082.1	4.88773	5.29	38	31	K10546	Sugar transport	Carbon metabolism	-1.7	0.0012312	PMF	8	29	145
17	sugar ABC transporter periplasmic protein	XylF	ETK32082.1	4.80744	5.29	37	31	K10546	Sugar transport	Carbon metabolism	-2.2	0.00307341	TMS	12	50	834
29	sugar ABC transporter periplasmic protein	XylF	ETK32082.1	4.84461	5.29	38	31	K10546	Sugar transport	Carbon metabolism	-2.2	0.00258905	PMF	10	41	151
170	3-oxoacyl-(acyl-carrier-protein) synthase 2	FabF	ETK32228.1	5.11375	5.33	44	42	K09458	Fatty acid	Carbon metabolism	-1.5	0.033338	PMF	10	35	166
212	D-xylose transport system ATP-binding protein	XylG	ETK32439.1	5.47807	5.71	25	27	K10545	ABC transporter	Carbon metabolism	-1.3	0.0469174	TMS	8	23	399
190	sugar ABC transporter ATP-binding protein	MsmX	ETK32515.1	5.36952	5.54	48	44	K10112	Sugar/Maltose/maltodextrin transport system	Carbon metabolism	-1.6	0.0487903	PMF	21	57	268
191	sugar ABC transporter ATP-binding protein	MsmX	ETK32515.1	5.35019	5.54	47	44	K10112	Sugar/Maltose/maltodextrin transport system	Carbon metabolism	1.4	0.00377569	PMF	8	24	108
193	sugar ABC transporter ATP-binding protein	MsmX	ETK32515.1	5.26691	5.54	48	44	K10112	Sugar/Maltose/maltodextrin transport system	Carbon metabolism	-1.5	0.0419274	PMF	12	34	201
163	AB-hydrolase associated lipase region		ETK32666.1	6.39231	6.82	43	42		Fatty acid	Carbon metabolism	1.3	0.036706	PMF	11	31	161
143	isocitrate dehydrogenase, NADP-dependent	IDH1	ETK33256.1	4.89665	5.06	29	45	K00031	TCA cycle	Carbon metabolism	1.3	0.0246897	TMS	11	27	573
188	isocitrate dehydrogenase, NADP-dependent	IDH1	ETK33256.1	5.27435	5.06	24	45	K00031	TCA cycle	Carbon metabolism	1.4	0.00601859	TMS	8	19	431
187	ABC transporter-like protein		ETK33304.1	5.13903	5.21	54	49	K02056	Simple sugar transport system ATP-binding protein	Carbon metabolism	-1.5	0.00520251	PMF	14	36	163
62	basic membrane lipoprotein		ETK33305.1	4.81338	4.99	36	34	K07335	Membrane transport	Carbon metabolism	-2	0.00577218	PMF	11	44	211
129	basic membrane lipoprotein		ETK33305.1	4.84907	4.99	36	34	K07335	Membrane transport	Carbon metabolism	-2.1	0.0305773	PMF	10	40	188
195	basic membrane lipoprotein		ETK33305.1	4.84758	4.99	34	34	K07335	Membrane transport	Carbon metabolism	-1.9	0.0061682	TMS	15	57	977
34	alpha-glucoside transport system substrate-binding protein	AglE	ETK33811.1	4.52308	4.96	42	46	K10232	Sugar transport	Carbon metabolism	-1.5	0.00655142	PMF	8	23	127
102	alpha-glucoside transport system substrate-binding protein	AglE	ETK33811.1	4.27811	4.96	42	46	K10232	Sugar transport	Carbon metabolism	-1.5	0.0147285	TMS	18	52	1098
171	alpha-glucoside transport system substrate-binding protein	AglE	ETK33811.1	4.63491	4.96	41	46	K10232	Sugar transport	Carbon metabolism	-1.8	0.0316434	PMF	11	31	160
172	alpha-glucoside transport system substrate-binding protein	AglE	ETK33811.1	4.72544	4.96	41	46	K10232	Sugar transport	Carbon metabolism	-1.7	0.0312741	PMF	20	53	237
81	malate dehydrogenase (oxaloacetate-decarboxylating)	MaeA	ETK33889.1	5.66097	5.74	35	53	K00027	Glycolysis / Gluconeogenesis	Carbon metabolism	1.4	0.0131987	TMS	13	37	781
128	pyruvate flavodoxin/ferredoxin oxidoreductase domain-containing protein		ETK34266.1	5.10335	5.44	62	66	K00174	TCA cycle	Carbon metabolism	1.7	0.034608	PMF	7	15	99
8	fructose-bisphosphate aldolase, class II	FbaA	ETK34695.1	5.23569	5.46	32	37	K01624	Glycolysis / Gluconeogenesis	Carbon metabolism	2.1	0.000526504	TMS	7	22	385
74	inositol 1-phosphate synthase	Ino1	ETK35026.1	4.87732	4.96	39	39	K01858	Inositol phosphate metabolism	Carbon metabolism	-1.5	0.0176352	PMF	12	41	161
37	2-oxoglutarate dehydrogenase, E2 component,dihydrolipoamide succinyltransferase	SucB	ETK35968.1	4.9026	8.87	83	26	K00658	TCA cycle	Carbon metabolism	2.2	0.0109495	PMF	10	54	147
20	extracellular solute-binding protein	MsmE	ETK36756.1	4.95911	6.13	46	48	K10117	ABC-type sugar transport system, periplasmic component	Carbon metabolism	-2.1	0.00418911	PMF	12	25	168
167	extracellular solute-binding protein	MsmE	ETK36756.1	5.36952	6.13	42	48	K10117	ABC-type sugar transport system, periplasmic component	Carbon metabolism	-1.5	0.0470857	TMS	14	39	815
186	extracellular solute-binding protein	MsmE	ETK36756.1	4.89517	6.13	47	48	K10117	ABC-type sugar transport system, periplasmic component	Carbon metabolism	-1.9	0.0398258	PMF	10	26	110
55	family 1 extracellular solute-binding protein	CycB	ETK37419.1	4.73609	5.32	34	45	K15770	Arabinogalactan oligomer/maltooligosaccharide transport system	Carbon metabolism	-1.4	0.00852864	TMS	15	34	939
48	ATP synthase subunit beta	AtpD	ETK33857.1	4.74142	4.82	50	52	K02112	Oxidative phosphorylation	Energy production	-1.7	0.00458508	PMF	23	51	325
27	ATP synthase F1 subunit alpha	AtpA	ETK33859.1	4.9145	5.03	60	60	K02111	Oxidative phosphorylation	Energy production	-1.5	0.00221443	PMF	19	39	232
25	ATP synthase F1 subunit delta	AtpH	ETK33860.1	5.52862	5.8	26	29	K02113	Oxidative phosphorylation	Energy production	-2	0.00445894	PMF	19	69	285
159	ATP synthase F1 subunit delta	AtpH	ETK33860.1	5.37993	5.8	26	29	K02113	Oxidative phosphorylation	Energy production	-2	0.0224391	TMS	7	31	308
168	NADH-quinone oxidoreductase subunit E	NuoE	ETK34391.1	4.83271	4.84	25	25	K00334	Oxidative phosphorylation	Energy production	1.3	0.0487199	PMF	6	32	104
113	DNA-directed RNA polymerase subunit beta	RpoB	ACZ84078.1	4.95465	4.99	100	128	K03043	RNA polymerase	Nucleotide metabolism	1.3	0.0237668	TMS	7	6	282
24	IMP dehydrogenase family protein	GuaB	ETK32119.1	5.43792	5.78	47	51	K00088	Purine metabolism	Nucleotide metabolism	-1.4	0.0035105	TMS	21	43	1111
15	ribonucleoside-diphosphate reductase	NrdA	ETK32161.1	5.21784	5.38	61	104	K00525	Purine metabolism	Nucleotide metabolism	1.7	0.00204039	TMS	18	20	758
26	ribonucleoside-diphosphate reductase	NrdA	ETK32161.1	5.03494	5.38	31	104	K00525	Purine metabolism	Nucleotide metabolism	2.1	0.00288764	TMS	3	4	137
131	DNA topoisomerase	GyrB	ETK32191.1	5.91822	6.39	79	76	K02470	DNA topological change	Nucleotide metabolism	-1.5	0.0385136	TMS	10	13	393
111	5'-nucleotidase domain-containing protein		ETK33022.1	5.62379	5.96	52	59	K01081	Purine metabolism Pyrimidine metabolism Nicotinate and nicotinamide metabolism	Nucleotide metabolism	3.6	0.00684654	PMF	10	24	131
180	DNA-directed RNA polymerase subunit beta'	RpoC	ETK33182.1	5.37398	7.39	71	144	K03046	RNA polymerase	Nucleotide metabolism	1.6	0.0387812	PMF	10	10	125
157	uridylate kinase	PyrH	ETK33964.1	5.24312	5.4	24	27	K09903	Pyrimidine metabolism	Nucleotide metabolism	1.7	0.0238137	TMS	6	32	322
76	CTP synthase	PyrG	ETK36517.1	5.65651	5.94	63	61	K01937	Pyrimidine metabolism	Nucleotide metabolism	1.4	0.0156666	PMF	10	22	129
133	nicotinate-nucleotide--dimethylbenzimidazole phosphoribosyltransferase	CobT	ETK31329.1	5.24758	5.52	35	36	K00768	Vitamin B12 biosynthesis	Other	1.4	0.0207045	TMS	9	25	390
207	phosphate ABC transporter substrate-binding protein PstS	PstS	ETK31973.1	4.45385	4.88	39	38	K02040	Phosphate metabolism	Other	2	0.00532038	PMF	12	40	199
46	deoxyxylulose-5-phosphate synthase	DXS	ETK32435.1	5.35316	5.56	63	68	K01662	Terpenoid backbone biosynthesis	Other	-1.4	0.00851528	PMF	19	34	268
164	PhoH family protein	PhoH	ETK35906.1	5.87807	6.42	36	37	K06217	Phosphate metabolism	Other	1.5	0.0053664	PMF	8	38	127
5	phage shock protein A	PspA	ETK36292.1	5.50929	5.6	25	29	K03969	Transcriptional regulation	Other	-1.7	0.000729164	TMS	9	46	590
127	UDP-N-acetylmuramate-alanine ligase	MurC	ETK36391.1	5.00669	5.34	32	48	K01924	Peptidoglycan biosynthesis	Other	1.9	0.0172443	TMS	10	36	701
119	UDP-N-acetylmuramoylalanyl-D-glutamyl-2,6- diaminopimelate--D-alanyl-D-alanyl ligase	MurF	ETK36396.1	5.33829	5.61	45	46	K01929	Peptidoglycan biosynthesis	Other	1.3	0.0282787	TMS	14	46	702
109	UspA domain-containing protein	UspA	ETK37084.1	5.88848	6.27	29	31	K06149	Universal stress protein	Other	1.6	0.0157322	PMF	7	46	117
184	UspA domain-containing protein	UspA	ETK37084.1	5.89591	6.27	31	31	K06149	Universal stress protein	Other	1.4	0.0401308	PMF	7	48	108
89	lipoprotein	EfeO	ETK37251.1	4.81784	4.96	34	40	K07224	Iron uptake	Other	-2.4	0.0107187	PMF	8	32	96
139	alcohol dehydrogenase	AdhE	ETK30746.1	5.61487	5.88	95	94	K04072	Oxidoreductase activity	Oxidoreduction and oxidative stress	-1.7	0.0197433	PMF	15	22	194
141	alcohol dehydrogenase	AdhE	ETK30746.1	5.60892	5.88	91	94	K04072	Oxidoreductase activity	Oxidoreduction and oxidative stress	-1.8	0.0195074	PMF	12	20	165
160	alcohol dehydrogenase	AdhE	ETK30746.1	5.57175	5.88	92	94	K04072	Oxidoreductase activity	Oxidoreduction and oxidative stress	-1.9	0.0303364	PMF	14	21	176
118	LmbE family protein		ETK30907.1	4.85651	4.93	31	30		mycothiol conjugate amidase	Oxidoreduction and oxidative stress	3.3	0.0320678	TMS	3	12	129
182	dehydrogenase		ETK31522.1	5.04089	4.29	33	31		Unknown	Oxidoreduction and oxidative stress	-1.7	0.00724588	TMS	10	48	665
117	hypothetical protein		ETK34153.1	5.87212	6.14	26	23		Oxygen transport	Oxidoreduction and oxidative stress	1.5	0.0198268	TMS	2	13	99
19	aldehyde dehydrogenase		ETK35689.1	4.84015	4.96	49	50		Oxidoreduction	Oxidoreduction and oxidative stress	-1.9	0.00365785	PMF	9	28	152
98	F420-dependent oxidoreductase		ETK36646.1	4.97993	5.24	28	32		Alkanesulfonate monoxygenase	Oxidoreduction and oxidative stress	1.4	0.023353	PMF	10	39	131
3	chaperonin GroEL	GroEL2	ETK30816.1	4.80297	4.83	56	57	K04077	Protein folding	Protein metabolism	-3.1	0.00185859	PMF	27	65	221
112	chaperonin GroEL	GroEL2	ETK30816.1	4.73077	4.83	55	57	K04077	Protein folding	Protein metabolism	-1.5	0.0185168	PMF	21	60	249
140	signal recognition particle-docking protein FtsY	FtsY	ETK31782.1	4.80595	4.86	54	41	K03110	Protein export	Protein metabolism	-1.8	0.0181809	PMF	10	36	183
126	30S ribosomal protein S4	RPS4	ETK33146.1	7.84615	9.67	24	24	K02986	Protein synthesis	Protein metabolism	1.7	0.028982	TMS	7	38	295
215	50S ribosomal protein L3P	RPL3P	ETK33176.1	7.35385	10.24	26	23	K02906	Protein synthesis	Protein metabolism	1.4	0.00721887	TMS	5	27	196
6	elongation factor Tu	TufA	ETK33178.1	5.5539	5.24	23	44	K02358	Protein synthesis	Protein metabolism	2.2	0.00139284	TMS	11	18	538
49	elongation factor Tu	TufA	ETK33178.1	4.86097	5.24	42	44	K02358	Protein synthesis	Protein metabolism	2.3	0.0129471	PMF	10	35	152
91	elongation factor Tu	TufA	ETK33178.1	4.95465	5.24	33	44	K02358	Protein synthesis	Protein metabolism	1.3	0.0171302	PMF	9	30	132
106	elongation factor Tu	TufA	ETK33178.1	5.01561	5.24	29	44	K02358	Protein synthesis	Protein metabolism	2.4	0.047334	TMS	9	24	379
154	elongation factor Tu	TufA	ETK33178.1	5.04684	5.24	23	44	K02358	Protein synthesis	Protein metabolism	1.4	0.0406215	PMF	12	44	195
213	elongation factor Tu	TufA	ETK33178.1	4.85948	5.24	43	44	K02358	Protein synthesis	Protein metabolism	1.7	0.00387194	PMF	9	31	135
13	translation elongation factor G	FusA	ETK33179.1	4.9026	5.12	79	77	K02355	Protein synthesis	Protein metabolism	2.1	0.00114502	TMS	15	34	1001
28	translation elongation factor G	FusA	ETK33179.1	4.87732	5.12	83	77	K02355	Protein synthesis	Protein metabolism	1.9	0.00280608	TMS	6	12	369
42	translation elongation factor G	FusA	ETK33179.1	4.90706	5.12	75	77	K02355	Protein synthesis	Protein metabolism	1.5	0.00736647	TMS	28	54	1688
66	translation elongation factor G	FusA	ETK33179.1	4.92045	5.12	71	77	K02355	Protein synthesis	Protein metabolism	2.9	0.00376632	TMS	13	26	604
137	translation elongation factor G	FusA	ETK33179.1	4.91599	5.12	36	77	K02355	Protein synthesis	Protein metabolism	1.6	0.0249198	TMS	16	28	836
64	chaperonin GroEL1	GroEL1	ETK33207.1	4.98141	5.13	48	57	K04077	Protein folding	Protein metabolism	-1.5	0.0098618	TMS	30	54	1705
199	chaperonin GroEL1	GroEL1	ETK33207.1	4.96803	5.13	56	57	K04077	Protein folding	Protein metabolism	-2.9	0.0295443	PMF	11	25	172
211	chaperonin GroEL1	GroEL1	ETK33207.1	4.97695	5.13	55	57	K04077	Protein folding	Protein metabolism	-2.2	0.0293018	TMS	11	27	668
87	Ribosome-associated protein Y (PSrp-1)-like protein		ETK33577.1	5.68327	6.08	32	25		Protein synthesis	Protein metabolism	1.8	0.01741	PMF	9	34	146
174	Ribosome-associated protein Y (PSrp-1)-like protein		ETK33577.1	5.44684	6.08	31	25		Protein synthesis	Protein metabolism	1.7	0.028533	TMS	5	18	288
196	signal peptidase I	LepB	ETK33977.1	5.16283	7.03	26	31	K03100	Protein secretion	Protein metabolism	-1.9	0.0381806	PMF	7	24	103
41	class III stress response-related ATPase	ClpC	ETK35418.1	5.31301	5.69	57	93	K03696	Protein folding	Protein metabolism	1.4	0.00421636	TMS	9	14	535
147	class III stress response-related ATPase	ClpC	ETK35418.1	5.67881	5.69	65	93	K03696	Protein folding	Protein metabolism	1.3	0.0270577	TMS	16	21	898
162	class III stress response-related ATPase	ClpC	ETK35418.1	5.75316	5.69	77	93	K03696	Protein folding	Protein metabolism	-1.7	0.0478445	TMS	18	24	1080
32	peptide chain release factor 3	PrfC	ETK37031.1	5.60149	5.89	56	58	K02837	Protein synthesis	Protein metabolism	-1.7	0.00740544	TMS	13	37	810
65	Pup deamidase/depupylase	PafA	ETK37942.1	5.17621	5.58	53	56	K13571	Protein turn-over	Protein metabolism	1.5	0.0110045	PMF	14	30	125
99	phytoene synthase	CrtB	ETK30477.1	5.85428	6.46	32	34	K02291	Carotenoid biosynthesis	*Secondary metabolism	1.4	0.0139237	TMS	11	46	662
7	ABC transporter ATP-binding protein		ETK31443.1	5.21933	5.53	30	33	K01990	Multi drug resistance	Secondary metabolism	-1.5	0.00118761	PMF	7	22	115
77	ABC transporter ATP-binding protein		ETK31443.1	5.32937	5.53	30	33	K01990	Multi drug resistance	Secondary metabolism	-2	0.0148544	PMF	13	45	189
21	ABC transporter-like protein	NodI_2	ETK33189.1	6.78462	8.26	29	34	K01990	Multi drug resistance	Secondary metabolism	1.7	0.00344799	TMS	6	21	294
194	ABC transporter, ATP-binding protein		ETK33849.1	5.07955	5.29	29	30	K01990	Antibiotic transport system	Secondary metabolism	-1.8	0.0210501	PMF	7	32	109
30	putative ABC transporter ATP-binding protein	MibZ	ETK34047.1	8.53846	9.14	29	32		Lantibiotic immunity	Secondary metabolism	1.5	0.0202187	PMF	15	74	201
214	lantibiotic cyclase	MlbC	ETK34055.1	5.4632	5.83	47	51		Lantibiotic biosynthesis	Secondary metabolism	1.3	0.00162444	TMS	6	18	275
1	putative lantibiotic ABC transporter ATP-binding protein	MibF	ETK34062.1	7.88	9.16	25	25	K01990	Lantibiotic immunity	Secondary metabolism	1.7	0.00174098	TMS	4	23	249
39	putative lantibiotic ABC transporter ATP-binding protein	MibF	ETK34062.1	7.16154	9.16	26	25	K01990	Lantibiotic immunity	Secondary metabolism	1.3	0.0314275	TMS	4	23	260
75	alcohol dehydrogenase zinc-binding domain-containing protein		ETK37214.1	5.54349	5.84	40	37		Alchool dehydrogenase	*Secondary metabolism	1.7	0.00902909	TMS	14	47	635
105	ABC transporter-like protein	NodI	ETK37841.1	5.18662	5.58	30	34	K01990	Antibiotic resistance	Secondary metabolism	-1.4	0.0233911	PMF	15	54	217
45	hypothetical protein		ETK38100.1	6.78462	6.92	26	34		Unknown	*Secondary metabolism	1.5	0.00549724	TMS	10	35	524
115	hypothetical protein		ETK38100.1	6.00769	6.92	24	34		Unknown	*Secondary metabolism	1.8	0.0138845	TMS	5	13	271
116	hypothetical protein		ETK38100.1	6.78462	6.92	31	34		Unknown	*Secondary metabolism	1.5	0.0313235	TMS	8	29	464
135	hypothetical protein		ETK38100.1	5.96134	6.92	31	34		Unknown	*Secondary metabolism	1.4	0.0270176	PMF	9	32	143
146	hypothetical protein		ETK38100.1	6.58462	6.92	31	34		Unknown	*Secondary metabolism	1.4	0.0315587	PMF	8	29	146
216	beta-lactamase domain-containing protein		ETK38168.1	4.9	5.09	23	24		Antibiotic resistance	Secondary metabolism	1.3	0.00316099	TMS	5	38	252
54	unnamed protein product		ETK30456.1	5.62974	5.87	41	47		Unknown	Unknown	1.5	0.00579764	TMS	21	53	1139
14	hypothetical protein		ETK31047.1	7.26154	8.42	52	56		Unknown	Unknown	-1.4	0.00209128	TMS	10	29	522
44	hypothetical protein		ETK31047.1	7.09231	8.42	52	56		Unknown	Unknown	-1.6	0.00433168	PMF	17	38	216
63	hypothetical protein		ETK31047.1	6.08462	8.42	52	56		Unknown	Unknown	-1.5	0.0129007	TMS	5	15	238
93	hypothetical protein		ETK31047.1	6.7	8.42	52	56		Unknown	Unknown	-1.5	0.0140011	PMF	12	33	135
121	hypothetical protein		ETK31047.1	5.90037	8.42	46	56		Unknown	Unknown	1.4	0.0214065	PMF	9	16	120
145	hypothetical protein		ETK31047.1	6.41538	8.42	52	56		Unknown	Unknown	-1.4	0.0288612	TMS	8	22	468
35	hypothetical protein		ETK31048.1	6.43077	8.73	34	54		Unknown	Unknown	1.7	0.00320736	TMS	13	29	672
40	hypothetical protein		ETK31048.1	8.2	8.73	40	54		Unknown	Unknown	2	0.00681249	TMS	17	47	1006
51	hypothetical protein		ETK31048.1	6.26154	8.73	52	54		Unknown	Unknown	-1.5	0.0105716	TMS	6	17	291
53	hypothetical protein		ETK31048.1	7.34615	8.73	29	54		Unknown	Unknown	1.7	0.00612652	TMS	14	31	622
73	hypothetical protein		ETK31048.1	7.77692	8.73	40	54		Unknown	Unknown	1.9	0.00676254	PMF	14	42	185
103	hypothetical protein		ETK31048.1	7.5	8.73	52	54		Unknown	Unknown	-1.4	0.024507	TMS	17	53	1047
134	hypothetical protein		ETK31048.1	6.90769	8.73	52	54		Unknown	Unknown	-1.4	0.0209882	TMS	9	28	545
151	hypothetical protein		ETK31048.1	7.79231	8.73	22	54		Unknown	Unknown	1.9	0.022362	PMF	9	26	140
155	hypothetical protein		ETK31048.1	6	8.73	45	54		Unknown	Unknown	1.3	0.0465175	TMS	11	28	509
161	hypothetical protein		ETK31048.1	7.36923	8.73	41	54		Unknown	Unknown	1.8	0.0248468	PMF	11	35	135
166	hypothetical protein		ETK31048.1	6.87692	8.73	44	54		Unknown	Unknown	1.5	0.0381448	TMS	19	51	1146
202	hypothetical protein		ETK31048.1	6.93077	8.73	41	54		Unknown	Unknown	1.9	0.0488961	TMS	16	38	911
205	hypothetical protein		ETK31048.1	7.92308	8.73	40	54		Unknown	Unknown	2	0.0398394	PMF	15	39	185
156	unnamed protein product		ETK31067.1	5.00967	5.25	83	46		Unknown	Unknown	2	0.0383311	TMS	9	34	599
120	ABC transporter ATP-binding protein		ETK31335.1	4.94721	5.18	62	62		Unknown	Unknown	-1.4	0.0198489	TMS	25	43	1244
144	signal transduction histidine kinase		ETK31999.1	4.99331	5.2	53	53		Unknown	Unknown	-1.5	0.038657	TMS	11	27	550
94	hypothetical protein		ETK32012.1	7.76923	8.81	31	43		Unknown	Unknown	1.7	0.0239678	TMS	17	52	1063
204	hypothetical protein		ETK32012.1	8.06923	8.81	30	43		Unknown	Unknown	1.9	0.00567494	TMS	14	40	1048
43	hypothetical protein		ETK32013.1	5.95836	7.17	29	44		Unknown	Unknown	1.9	0.00554002	PMF	13	32	150
47	hypothetical protein		ETK32013.1	7.16154	7.17	33	44		Unknown	Unknown	1.5	0.00676504	TMS	17	47	979
57	hypothetical protein		ETK32013.1	6.8	7.17	32	44		Unknown	Unknown	1.6	0.00550705	TMS	14	42	824
67	hypothetical protein		ETK32013.1	5.9539	7.17	36	44		Unknown	Unknown	1.5	0.0107826	TMS	19	51	1119
68	hypothetical protein		ETK32013.1	6.9	7.17	33	44		Unknown	Unknown	1.5	0.0154976	TMS	12	35	657
97	hypothetical protein		ETK32013.1	6.62308	7.17	29	44		Unknown	Unknown	1.5	0.0247739	TMS	4	15	244
100	hypothetical protein		ETK32013.1	7.13077	7.17	32	44		Unknown	Unknown	2.2	0.0179145	TMS	11	30	593
108	hypothetical protein		ETK32013.1	5.79628	7.17	30	44		Unknown	Unknown	1.4	0.019244	TMS	14	42	756
122	hypothetical protein		ETK32013.1	6.64615	7.17	33	44		Unknown	Unknown	1.6	0.0321085	PMF	9	28	142
136	hypothetical protein		ETK32013.1	6.11538	7.17	29	44		Unknown	Unknown	1.6	0.0268374	PMF	11	30	144
169	hypothetical protein		ETK32013.1	6.23077	7.17	33	44		Unknown	Unknown	2.1	0.00825198	TMS	8	32	436
69	hypothetical protein		ETK32015.1	7.03077	8.61	38	45		Unknown	Unknown	-1.3	0.014407	TMS	14	44	739
177	hypothetical protein		ETK32015.1	7.63077	8.61	38	45		Unknown	Unknown	-1.5	0.0474808	PMF	14	36	158
203	hypothetical protein		ETK32018.1	8.46923	9.43	33	42		Unknown	Unknown	1.5	0.0177044	TMS	15	45	793
208	hypothetical protein		ETK32018.1	8.48462	9.43	28	42		Unknown	Unknown	2.1	0.000846174	PMF	13	44	179
152	response regulator receiver protein		ETK33688.1	4.8342	4.93	24	24		Transcriptional regulator	Unknown	1.5	0.0297468	TMS	6	34	303
138	type 11 methyltransferase		ETK33751.1	5.37249	5.64	25	28		Methyltransferase	Unknown	1.4	0.0337135	PMF	9	35	135
189	hypothetical protein		ETK33840.1	4.86989	5.05	50	48		Unknown	Unknown	-1.6	0.0406717	PMF	13	28	157
130	band 7 domain-containing protein		ETK34667.1	4.93829	5.16	49	51		Unknown	Unknown	-1.5	0.0265644	PMF	10	29	157
78	hypothetical protein		ETK34940.1	5.67732	6.21	28	34		Transcriptional regulator	Unknown	1.5	0.0187744	TMS	5	21	246
33	hypothetical protein		ETK35358.1	5.18513	5.6	39	39		Unknown	Unknown	-1.8	0.00779197	TMS	16	54	627
18	bifunctional deaminase-reductase domain-containing protein		ETK37466.1	4.82677	4.82	22	24		Unknown	Unknown	1.4	0.00208079	PMF	7	32	98
1Referring to protein 2D-maps from membrane proteome analysis at A stage "66 h Vs 90 h"
2According to BLAST analysis using KEGG database (http://www.genome.jp/tools/blast/).
3Referring to gene product annotation at GenBank database.
4Calculated using ImageMaster 2D Platinum software using protein 2D-maps.
5Predicted on the base of amino acid sequence.
6Based on predicted function by BLAST interrogation at the KEGG database (http://www.kegg.jp/kegg/kegg2.html); * referring to an in silico predictiom of biosynthetic gene clusters for secondary metabolites by AntiSmash analysis [5, 30].
7Values calculated as normalized spot volume ratio as described in “2D-DIGE analysis” paragraph in "Methods" section using A-66 h as reference time. Positive and negative values stand for up- and down-regulation at A-90 h in the respect of 66 h, respectively.
8Probability of null hypothesis. All the identified protein species are differentially abundant with a probability greater than 95%.
9MS method for protein identification. TMS: Tandem Mass spectrometry. PMF: Peptide Mass Fingerprint.
10Number of unique peptides identified, amino acid sequence coverage and protein identification score from MS results.
