# Supplementary material for: Elucidating the molecular physiology of lantibiotic NAI-107 production in Microbispora ATCC-PTA-5024
Source: BMC Genomics. 2016 Jan 12;17:42. doi: 10.1186/s12864-016-2369-z (PMC4709908; doi:10.1186/s12864-016-2369-z)
Supplement: Additional file 6: Table S5. — Description, abundance profile and mass spectrometry identification parameters of differentially represented spots containing multiple protein components. (XLS 45 kb) [file 12864_2016_2369_MOESM6_ESM.xls]

## Sheet: TotaleID
Table 5. MS parameters of 2D-map protein spots with a multiple protein identification
Spot1	Proteins2	NCBI accession3	Relative fold change4	MS method5	Matched peptide6	Sequence coverage6	Mascot Score6	EmPAI7
Protein spots from global proteome analysis at A stages "66h Vs 90h"
25	proline dehydrogenase	ETK36628.1	2	TMS	3	14	207	0.24
	hypothetical protein	ETK31048.1			6	15	375	0.31
124	hypothetical protein	ETK38100.1	1.3	TMS	5	14	226	0.37
	hypothetical protein	ETK32013.1			7	26	262	0.39
125	ABC transporter ATP-binding protein	ETK31443.1	1.3	TMS	3	11	156	0.39
	aldo/keto reductase family oxidoreductase	ETK30801.1			10	38	525	0.67
133	short-chain dehydrogenase/reductase SDR	ETK34008.1	1.3	TMS	5	26	208	0.48
	polyphosphate glucokinase	ETK32319.1			3	13	203	0.52
149	translation elongation factor G	ETK33179.1	-1.3	TMS	2	4	100	0.1
	magnesium protoporphyrin chelatase, putative	ETK31055.1			2	7	74	0.14
222	translation elongation factor Ts	ETK33965.1	-1.4	PMF	12	59	127
	FeS assembly ATPase SufC	ETK38154.1			14	72	175
238	50S ribosomal protein L6	ETK33161.1	-1.5	TMS	4	31	287	1.06
	50S ribosomal protein L9	ETK35092.1			7	50	308	1.43
251	30S ribosomal protein S2	ETK33966.1	-1.6	PMF	11	34	103
	4-hydroxyphenylpyruvate dioxygenase	ETK31121.1			12	46	137
275	50S ribosomal protein L5	ETK33164.1	-1.7	PMF	12	58	139
	30S ribosomal protein S16	ETK33982.1			11	72	159
Protein spots from membrane proteome analysis at A stages "66h Vs 90h"
22	family 5 extracellular solute-binding protein	ETK31281.1	-1.9	PMF	11	25	117
	5-methyltetrahydropteroyltriglutamate-homocysteine S-methyltransferase	ETK34148.1			11	19	104
59	RNA polymerase subunit alpha	ETK33145.1	1.5	TMS	7	24	356	0.79
	putative S-adenosyl-L-methionine-dependent methyltransferase	ETK37663.1			5	31	312	0.79
60	5-methyltetrahydropteroyltriglutamate-homocysteine S-methyltransferase	ETK34148.1	1.7	TMS	7	11	423	0.43
	short-chain dehydrogenase/reductase SDR	ETK36050.1			3	21	154	0.61
132	ABC-type dipeptide transport system periplasmic component-like protein	ETK38047.1	-1.5	PMF	21	48	154
	family 5 extracellular solute-binding protein	ETK30831.1			16	38	101
158	ABC transporter-like protein	ETK33189.1	1.6	PMF	11	28	105
	hypothetical protein	ETK32013.1			9	31	94
179	hypothetical protein	ETK31048.1	1.6	TMS	3	11	175	0.22
	hypothetical protein	ETK32013.1			3	9	140	0.28
218	translation elongation factor P	ETK36349.1	1.3	TMS	5	25	241	1.41
	beta-lactamase domain-containing protein	ETK38168.1			4	25	149	0.81
Protein spots from global proteome analysis at D stages "114h Vs 140h" and "114 Vs 162"
40	hypothetical protein	ETK31048.1	-1.8/-1.5	TMS	5	12	249	0.31
	hypothetical protein	ETK31047.1			5	11	212	0.29
57	hypothetical protein	ETK32013.1	-1.5/-1.5	TMS	5	14	252	0.39
	hypothetical protein	ETK31048.1			4	10	216	0.22
67	hypothetical protein	ETK31048.1	---/-1.6	TMS	8	18	327	0.39
	hypothetical protein	ETK31049.1			7	16	303	0.41
93	5'-nucleotidase domain-containing protein	ETK33022.1	1.8/2.4	TMS	8	23	536	0.44
	hypothetical protein	ETK31048.1			5	16	402	0.39
104	2-oxoglutarate dehydrogenase, E1 subunit	ETK32028.1	1.8/6.0	PMF	5	5	235
	ATP-dependent chaperone ClpB	ETK34467.1			3	5	113
119	family 1 extracellular solute-binding protein	ETK33811.1	-1.6/--	TMS	4	10	258	0.37
	succinyl-CoA synthetase subunit beta	ETK33233.1			3	11	151	0.3
150	hypothetical protein	ETK31048.1	-1.4/-1.7	TMS	8	22	373	0.49
	sugar ABC transporter ATP-binding protein	ETK32515.1			3	11	163	0.28
178	hypothetical protein	ETK32012.1	---/-1.8	TMS	4	11	256	0.27
	hypothetical protein	ETK32013.1			3	11	179	0.18
181	hypothetical protein	ETK32013.1	-3.2/-5.4	TMS	4	13	191	0.28
	hypothetical protein	ETK31049.1			3	10	153	0.23
189	hypothetical protein	ETK38100.1	1.5/1.7	PMF	12	42	150
	hypothetical protein	ETK31048.1			12	32	130
194	hypothetical protein	ETK32013.1	-2.3/-3.6	TMS	3	7	140	0.18
	transketolase	ETK38138.1			2	4	117	0.1
308	hypothetical protein	ETK32012.1	---/-2.8	TMS	10	30	567	1.07
	hypothetical protein	ETK31048.1			9	24	476	0.82
313	hypothetical protein	ETK31048.1	--/-2.9	TMS	5	14	222	0.31
	hypothetical protein	ETK32015.1			5	11	176	0.25
317	hypothetical protein	ETK31049.1	--/-2.7	TMS	5	15	281	0.51
	hypothetical protein	ETK31048.1			4	14	225	0.39
353	hypothetical protein	ETK32018.1	---/-1.9	TMS	9	33	482	0.98
	hypothetical protein	ETK31048.1			7	19	412	0.7
364	hypothetical protein	ETK31048.1	--/-2.7	TMS	5	16	286	0.31
	hypothetical protein	ETK32012.1			5	16	256	0.27
382	hypothetical protein	ETK31049.1	--/-2.0	TMS	3	11	186	0.23
	hypothetical protein	ETK32018.1			3	13	184	0.29
396	GatB/YqeY domain-containing protein	ETK34528.1	1.9/2.8	TMS	2	20	154	0.55
	hypothetical protein	ETK31048.1			3	11	153	0.22
414	hypothetical protein	ETK32013.1	---/-1.6	TMS	4	11	184	0.39
	30S ribosomal protein S9	ETK33194.1			2	16	124	0.46
Protein spots from RP0 strain global proteome analysis "Unexposed Vs NAI-107 exposed"
12	putative peptide ABC transporter substrate- binding protein	ETK36372.1	-2.9	TMS	10	24.6	625	0.65
	3D-(3,5/4)-trihydroxycyclohexane-1,2-dione hydrolase	ETK31078.1			12	29.2	627	0.84
15	family 5 extracellular solute-binding protein	ETK30831.1	-2.3	TMS	25	47.2	1181	3.41
	proteasome-associated ATPase	ETK37940.1			33	42.2	1304	4.24
45	isocitrate dehydrogenase [NADP]	ETK33256.1	-1.6	TMS	17	32.8	779	2.88
	phosphoglycerate kinase	ETK38177.1			14	47.3	745	2.33
95	succinyl-CoA ligase [ADP-forming] subunit beta	ETK33233.1	-2	TMS	7	17	404	0.83
	response regulator receiver protein	ETK36682.1			4	24.7	163	0.82
104	glyceraldehyde-3-phosphate dehydrogenase	ETK38176.1	-1.5	TMS	4	15	147	0.49
	uroporphyrinogen decarboxylase	ETK32423.1			6	15.1	273	0.59
119	aldo/keto reductase	ETK31382.1	-2.6	TMS	3	12.2	187	0.42
	60 kDa chaperonin 1	ETK30816.1			7	15.7	353	0.56
127	pyridoxal biosynthesis lyase	ETK30443.1	-1.6	TMS	7	23.4	300	1.17
	aldo/keto reductase	ETK31382.1			6	30.1	340	1.01
136	enolase	ETK31021.1	4.3	TMS	5	14.3	312	0.49
	hypothetical secreted protein	ETK35156.1			2	16.5	148	0.42
143	NADH-quinone oxidoreductase subunit G	ETK34393.1	1.5	TMS	27	49.5	1072	1.94
	polyribonucleotide nucleotidyltransferase	ETK35793.1			27	43.5	1276	2.1
149	luciferase family protein	ETK34005.1	2.3	TMS	9	51.2	408	1.49
	hypothetical protein	ETK33077.1			9	43.5	317	2.03
151	pyridoxal biosynthesis lyase PdxS	ETK30443.1	-1.6	TMS	14	41.8	517	3.23
	aldo/keto reductase	ETK31382.1			20	53.1	731	4.73
153	family 5 extracellular solute-binding protein	ETK31281.1	-1.6	TMS	7	11.9	370	0.54
	amidohydrolase	ETK36331.1			6	15.1	302	0.43
178	5-methyltetrahydropteroyltriglutamate-- homocysteine methyltransferase	ETK34148.1	1.3	TMS	6	8.3	218	0.31
	hypothetical protein	ETK32013.1			3	11	170	0.28
1Referring to the corresponding protein 2D-maps
2According to BLAST analysis using KEGG database (http://www.genome.jp/tools/blast/).
3Referring to gene product annotation at GenBank database.
4Values calculated as spot volume ratio as described in “2D-DIGE analysis” paragraph in "Methods" section using 66 h or 140 h or 162 h or unexposed cultivation as reference according to the corresponding dataset. Positive and negative values stand for up- and down-regulation in the respect of reference condition, respectively. *The first and second position refer to "117h Vs 140h" and "117 Vs 162…
5MS method for protein identification. TMS: Tandem Mass spectrometry. PMF: Peptide Mass Fingerprint.
6Number of unique peptides identified, amino acid sequence coverage and protein identification score from MS results.
5Exponentially Modified Protein Abundance Index (emPAI) calculated only for TMS results.
4
