# Supplementary material for: Elucidating the molecular physiology of lantibiotic NAI-107 production in Microbispora ATCC-PTA-5024
Source: BMC Genomics. 2016 Jan 12;17:42. doi: 10.1186/s12864-016-2369-z (PMC4709908; doi:10.1186/s12864-016-2369-z)
Supplement: Additional file 7: Table S4. — Description, functional classification, abundance profile and mass spectrometry identification parameters of differentially represented proteins due to NAI-107 exposure in Microbispora ATCC-PTA-5024 RP0 strain. (XLSX 32 kb) [file 12864_2016_2369_MOESM7_ESM.xlsx]

## Sheet: Foglio1
Table S4. Differentially regulated proteins in Microbispora ATCC-PTA-5024 RP0 strain due to NAI-107 exposure revealed from the global proteome comparison between exposed and unexposed cultivations.
Spot1	Proteins2	Acronim	NCBI accession3	Experimental pI4	Theoretical pI5	Experimental Mw (kDa)4	Theoretical Mw (kDa)5	KEGG ortology group6	Metabolic pathways/Cellular processes6	Functional group6	Relative fold change NAI-107 exposed vsunexposed7	ANOVA8	MS method9	Matched peptide10	Sequence coverage10	Mascot Score10	Matching of datasets11
63	Aspartate-tRNA ligase	AspS	ETK30461.1	4.95443	5.04	59	64.978	K01876	Aminoacyl-tRNA biosynthesis	Amino acid metabolism	-1.5	7.38522e-05	TMS	27	43	1185	C
8	family 5 extracellular solute-binding protein	MppA	ETK30831.1	4.85242	5.18	58	60.814	K15580	Peptides transport system	Amino acid metabolism	-2.3	7.74124e-06	TMS	41	55	1516
137	4-hydroxyphenylpyruvate dioxygenase	Hpd	ETK31121.1	5.1046	5.23	39	40.641	K00457	Phenylalanine and tyrosine degradation	Amino acid metabolism	-1.5	0.00244962	TMS	40	63	1469
103	O-methyltransferase family protein		ETK31857.1	4.745	4.84	24	23.394	K00588	Aromatic amino acid metabolism	Amino acid metabolism	-1.7	0.000496498	TMS	6	44	312	D
58	methylcrotonoyl-CoA carboxylase beta chain		ETK32581.1	6.16274	6.65	54	57.984	K01969	Valine, leucine and isoleucine degradation	Amino acid metabolism	1.5	0.000137824	TMS	15	29	598
78	thiosulfate sulfurtransferase	SseA	ETK33013.1	4.61	4.76	31	31.077	K01011	Cysteine and methionine metabolism	Amino acid metabolism	-1.7	0.000151427	TMS	11	43	504
84	thiosulfate sulfurtransferase	SseA	ETK33013.1	4.71	4.76	32	31.077	K01011	Cysteine and methionine metabolism	Amino acid metabolism	-1.9	0.00038313	TMS	3	12	124
4	aspartate aminotransferase	AspC	ETK33082.1	5.05927	5.16	41	43.111			Amino acid metabolism	-1.6	8.67114e-07	TMS	25	73	1192	C
90	aspartate aminotransferase	AspC	ETK33082.1	5.05927	5.16	42	43.111			Amino acid metabolism	-1.5	0.000370996	TMS	17	26	396
120	phosphoserine aminotransferase	SerC	ETK33111.1	4.83259	4.97	41	39.755	K00831	Glycine, serine and threonine metabolism	Amino acid metabolism	-2.3	0.00485049	TMS	8	30	414
144	propionyl-CoA carboxylase beta chain	PCCB	ETK33416.1	5.17544	5.29	56	57.389	K01966	Valine, leucine and isoleucine degradation	Amino acid metabolism	2.1	0.000802303	TMS	9	21	352
109	guanidinobutyrase	Gbh	ETK33996.1	4.86	5.01	37	33.425	K01480	Arginine and proline metabolism	Amino acid metabolism	-2.1	0.00106424	TMS	7	30	325
10	5-methyltetrahydropteroyltriglutamate--homocysteine S-methyltransferase	MetE	ETK34148.1	5.18678	5.42	58	81.028	K00549	Cysteine and methionine metabolism Selenocompound metabolism	Amino acid metabolism	-1.5	2.37796e-06	TMS	14	19	676	C
53	5-methyltetrahydropteroyltriglutamate--homocysteine S-methyltransferase	MetE	ETK34148.1	5.18536	5.42	23	81.028	K00549	Cysteine and methionine metabolism Selenocompound metabolism	Amino acid metabolism	-1.9	3.61065e-05	TMS	21	11	395
65	5-methyltetrahydropteroyltriglutamate--homocysteine S-methyltransferase	MetE	ETK34148.1	5.25053	5.42	58	81.028	K00549	Cysteine and methionine metabolism Selenocompound metabolism	Amino acid metabolism	-1.7	0.000118989	TMS	81	53	1807
176	family 3 extracellular solute-binding protein		ETK34287.1	6.18844	7.6	27	29.07		Polar amino acid transport system	Amino acid metabolism	-1.9	0.0450064	TMS	11	30	427
113	dihydrodipicolinate synthase	DapA	ETK35765.1	5.05502	5.22	30	29.97	K01714	Arginine and proline metabolism	Amino acid metabolism	-1.7	0.0014626	TMS	12	39	530
20	glutamine synthetase	GlnA	ETK35978.1	4.91334	5.05	53	53.537	K01915	Glutamate/glutamine and Nitrogen metabolism	Amino acid metabolism	1.5	1.58875e-05	TMS	38	65	1034
81	glutamine synthetase	GlnA	ETK35978.1	4.94168	5.05	53	53.537	K01915	Glutamate/glutamine and Nitrogen metabolism	Amino acid metabolism	1.5	0.000287756	TMS	17	36	713
125	branched-chain amino acid transport system ATP-binding protein	LivG	ETK36477.1	4.91901	4.92	35	33.611	K01995	Branched-chain amino acid transport system	Amino acid metabolism	-2.4	0.000200656	TMS	3	10	120
42	tryptophan synthase alpha chain	TrpA	ETK36505.1	4.82834	4.89	27	27.409	K01695	Triptophan biosynthesis	Amino acid metabolism	-1.7	3.54676e-05	TMS	14	48	634
19	glutamine--fructose-6-phosphate transaminase	GlmS	ETK33569.1	4.85525	4.9	36	35.592	K00820	Alanine, aspartate and glutamate metabolism Amino sugar and nucleotide sugar metabolism	Amino acid metabolism	-2.4	7.97103e-05	TMS	4	16	231	D
145	enolase	ENO	ETK31021.1	4.395	4.56	47	45.454	K01689	Glycolysis/Gluconeogenesis	Carbon metabolism	1.9	0.00165519	TMS	90	83	2299
159	Ribose-phosphate pyrophosphokinase	PrsA	ETK31038.1	5.91358	6.26	32	35.815	K00948	Pentose phosphate pathway	Carbon metabolism	-1.6	0.0035753	TMS	15	60	683
130	N-acetylglucosamine-1-phosphate uridyltransferase	GlmU	ETK31039.1	5.5098	5.71	51	50.534	K04042	Sugar and amino sugar metabolism	Carbon metabolism	-1.6	0.00191148	TMS	11	28	596
147	fumarate hydratase	FumA	ETK31086.1	5.30862	5.52	55	60.622	K01676	TCA cycle	Carbon metabolism	-1.6	0.00543057	TMS	9	22	519
39	2-oxoglutarate dehydrogenase, E1 subunit	SucA	ETK32028.1	5.75773	6.07	108	125.575	K00164	Citrate cycle (TCA cycle)	Carbon metabolism	5.1	6.98192e-05	TMS	3	3	158	D
64	phosphoglycerate mutase	GpmB	ETK32062.1	4.95301	5.06	26	22.947	K15634	Glycolysis/Gluconeogenesis	Carbon metabolism	-2.2	4.09208e-05	TMS	6	42	340
41	AB-hydrolase associated lipase region		ETK32666.1	6.76231	6.86	42	42.142		Lipid metabolism	Carbon metabolism	1.6	4.96583e-05	TMS	11	31	404
72	isocitrate dehydrogenase, NADP-dependent	IDH1	ETK33256.1	4.85809	5.06	29	45.074	K00031	TCA cycle	Carbon metabolism	-2	0.000489311	TMS	10	23	410
124	isocitrate dehydrogenase, NADP-dependent	IDH1	ETK33256.1	4.94593	5.06	41	45.074	K00031	TCA cycle	Carbon metabolism	-1.4	0.000519378	TMS	56	55	1217
35	myo-inositol-1-phosphate synthase	Ino1	ETK35026.1	4.87934	4.96	38	39.638	K01858	Inositol phosphate metabolism	Carbon metabolism	1.9	0.000212419	TMS	16	56	829
50	2-oxoglutarate dehydrogenase, E2 component,dihydrolipoamide succinyltransferase	SucB	ETK35968.1	4.93318	8.86	82	26.488	K00658	Citrate cycle (TCA cycle) Amino Acid Metabolism; Lysine degradation	Carbon metabolism	-1.5	0.000122457	TMS	17	59	640	C
134	UDP-N-acetylglucosamine 1- carboxyvinyltransferase	MurA	ETK36421.1	5.47721	5.67	43	46.809	K00790	Cell wall	Carbon metabolism	-1.7	0.00326277	TMS	4	12	191
106	extracellular solute-binding protein	MsmE	ETK36756.1	5.1046	6.13	47	47.811	K10117	Sugar transport	Carbon metabolism	-1.8	0.000479409	TMS	17	36	757
40	glucose-6-phosphate 1-dehydrogenase	G6PD	ETK38135.1	5.27178	5.14	54	60.925	K00036	PP patway	Carbon metabolism	3.8	2.62573e-05	TMS	13	28	557
152	phosphoglycerate kinase	PGK	ETK38177.1	5.21653	5.26	37	35.731	K00927	Glycolysis/Gluconeogenesis	Carbon metabolism	-1.5	0.00539592	TMS	6	23	258	C
174	phosphoglycerate kinase	PGK	ETK38177.1	5.93625	5.26	28	35.731	K00927	Glycolysis/Gluconeogenesis	Carbon metabolism	-1.6	0.0248433	TMS	3	14	157
29	phosphoglycerate kinase	PGK	ETK38177.1	4.91476	5.05	43	41.698	K00927	Glycolysis/Gluconeogenesis	Carbon metabolism	-2.8	3.44952e-06	TMS	7	27	501
97	phosphoglycerate kinase	PGK	ETK38177.1	4.91334	5.05	41	41.698	K00927	Glycolysis/Gluconeogenesis	Carbon metabolism	-1.6	0.000246926	TMS	28	64	1366
116	phosphoglycerate kinase	PGK	ETK38177.1	4.95868	5.05	42	41.698	K00927	Glycolysis/Gluconeogenesis	Carbon metabolism	-1.6	0.000593561	TMS	13	36	595
17	electron transfer flavoprotein subunit beta	EtfB	ETK31818.1	4.89917	5.01	29	27.342	K03521	Nitrogen metabolism	Energy metabolism	-1.6	6.03169e-06	TMS	14	60	717
16	ATP synthase subunit beta	AtpD	ETK33857.1	4.7	4.82	51	51.699	K02112	Oxidative phosphorylation	Energy metabolism	2.2	2.81219e-06	TMS	41	66	1392	C
7	ATP synthase F1 subunit alpha	AtpA	ETK33859.1	4.94734	5.03	57	59.631	K02111	Oxidative phosphorylation	Energy metabolism	2.2	2.2744e-07	TMS	31	55	1605	D
107	ATP synthase F1 subunit alpha	AtpA	ETK33859.1	4.92184	5.03	57	59.631	K02111	Oxidative phosphorylation	Energy metabolism	1.6	0.000307209	TMS	59	67	1940
115	ATP synthase F1 subunit delta	AtpH	ETK33860.1	5.60472	5.8	28	29.21	K02113	Oxidative phosphorylation	Energy metabolism	1.5	0.000448265	TMS	55	70	1226
156	NADH-quinone oxidoreductase subunit B	NuoB	ETK34388.1	7.05353	6.9	21	20.255	K00331	Oxidative phosphorylation	Energy metabolism	1.5	0.00659118	TMS	4	16	136
34	DNA-directed RNA polymerase subunit beta	RpoB	AAV33242.1	4.87934	5.03	116	128	K00960	RNA polymerase	Nucleotide metabolism	2	2.73928e-05	TMS	4	23	173
26	purine nucleoside phosphorylase	PunA	ETK33291.1	5.08902	5.29	26	27.564	K03783	Purine metabolism	Nucleotide metabolism	-2.2	1.41308e-05	TMS	11	47	452
11	uridylate kinase	PyrH	ETK33964.1	5.12727	5.4	26	27.452	K09903	Pyrimidine metabolism	Nucleotide metabolism	-1.6	5.34149e-06	TMS	4	25	249
23	single-stranded DNA-binding protein 2	Ssb2	ETK35094.1	5.11452	5.29	16	18.795	K03111	DNA replication and repair	Nucleotide metabolism	-1.5	1.31103e-05	TMS	7	38	307
36	polyribonucleotide nucleotidyltransferase	PNPase	ETK35793.1	4.99976	5.18	73	83.265	K00962	Purine metabolism Pyrimidine metabolism RNA degradation	Nucleotide metabolism	1.6	0.000121267	TMS	33	39	1315	D
123	magnesium protoporphyrin chelatase	Chl1	ETK31055.1	5.33412	5.67	52	53.786	K03405	Metabolism of cofactors and vitamins	Other	-1.6	0.000533868	TMS	21	44	902	D
73	iron complex transport system substrate-binding protein		ETK31785.1	4.81133	5.11	37	35.984	K02016	Iron transport	Other	-2.1	0.000348002	TMS	9	31	461
138	iron complex transport system substrate-binding protein		ETK31785.1	4.8	5.11	36	35.984	K02016	Iron transport	Other	-2	0.00143593	TMS	14	49	636
47	enoyl-CoA hydratase/isomerase		ETK31887.1	4.99551	5.14	26	27.265			Other	-1.8	2.10179e-05	TMS	10	53	576
1	proline/glycine/betaine ABC transporter substrate-binding protein	OpuC	ETK31902.1	4.8085	5.16	32	32.041	K05845	osmoprotectant	Other	-3	1.50046e-07	TMS	20	56	796
24	phosphate ABC transporter substrate-binding protein PstS	PstS	ETK31973.1	4.495	4.88	38	37.912	K02040	Phospate metabolism	Other	-2.6	8.8997e-05	TMS	17	50	1037
181	cyclopropane-fatty-acyl-phospholipid synthase	CFA	ETK32109.1	5.9405	6.29	41	47		Fatty acid biosynthesis Biosynthesis of unsaturated fatty acids	Other	1.5	0.0415671		5	15	315	C
112	sensory transduction protein regX3	PhoP	ETK33036.1	5.16836	5.33	27	25.611		Phospate metabolism	Other	-1.7	0.000341815	TMS	9	52	592
62	phosphate transport system protein phoU homolog 2	PhoU	ETK33038.1	4.80283	4.96	26	27.675		Phospate metabolism	Other	-2	0.000120151	TMS	6	21	200
99	phosphate transport system protein phoU homolog 2	PhoU	ETK33038.1	4.645	4.96	26	27.675		Phospate metabolism	Other	-1.5	0.000843104	TMS	2	12	113
132	phosphate transport system protein phoU homolog 2	PhoU	ETK33038.1	4.715	4.96	27	27.675		Phospate metabolism	Other	-1.7	0.0012011	TMS	15	50	541
37	crotonobetainyl-CoA hydratase	PaaF	ETK33112.1	4.94734	5.1	29	26.886	K01692	Fatty acid metabolism	Other	2.6	0.00013828	TMS	9	44	461
77	3-hydroxyacyl-CoA dehydrogenase type-2		ETK33113.1	5.49988	5.78	26	26.258		Fatty acid metabolism	Other	-1.6	0.000405748	TMS	12	46	483
114	anti-anti-sigma regulatory factor	BldG	ETK34431.1	5.35112	5.48	11	13.062	K04749	Differentiation	Other	-2.6	0.00012232	TMS	18	62	486	D
86	phage shock protein C	PspC	ETK35572.1	5.82007	6.58	13	17.077		Membrane stress induced protein	Other	2	0.000350913	TMS	4	18	224
3	phage shock protein A	PspA	ETK36292.1	5.34404	5.6	28	29.146	K03969	Transcriptional regulator in nitrate/nitrite metabolism	Other	2.3	5.9325e-07	TMS	24	78	1155	C
55	aldo/keto reductase		ETK31382.1	4.88642	4.93	34	30.665			Oxidoreduction and oxidative stress	-2.1	0.000172671	TMS	9	36	426
133	globin		ETK31860.1	5.7634	5.94	38	41.277			Oxidoreduction and oxidative stress	1.5	0.000788897	TMS	12	24	508
162	NADP oxidoreductase coenzyme F420-dependent		ETK32159.1	4.89776	4.99	25	21.851		Oxidation-reduction process	Oxidoreduction and oxidative stress	-1.6	0.00376583	TMS	4	30	242	D
18	short-chain dehydrogenase/reductase SDR		ETK32331.1	5.15136	5.37	26	27.017		Oxidation-reduction process	Oxidoreduction and oxidative stress	-2.1	7.25729e-06	TMS	6	47	282
150	short-chain dehydrogenase/reductase sdr		ETK34202.1	5.26187	5.02	25	24.355		Oxidation-reduction process	Oxidoreduction and oxidative stress	-1.5	0.00434278	TMS	4	24	118	D
69	thioredoxin	TrxA	ETK35038.1	4.765	4.81	6	11.832	K03671	Cell redox homeostasis	Oxidoreduction and oxidative stress	-2.2	5.55998e-05	TMS	7	55	351	C
163	short-chain dehydrogenase/reductase SDR		ETK36050.1	5.38796	5.58	23	22.692		Unknown	Oxidoreduction and oxidative stress	-1.6	0.00372922	TMS	13	65	700	D
27	50S ribosomal protein L25	RplY	ETK31037.1	4.82975	4.88	28	20.994	K02897	Ribosomal constituent	Protein metabolism	-2	5.03296e-05	TMS	5	31	224
54	translation elongation factor Ts	Tsf	ETK33965.1	5.28878	5.48	32	30.282	K02357	Translation	Protein metabolism	-1.6	5.54928e-05	TMS	37	84	1317	C
48	peptidyl-prolyl isomerase	PPIA	ETK34927.1	5.60189	5.73	22	19.385	K03767	Protein folding	Protein metabolism	-1.8	0.000143789	TMS	23	34	389
87	peptidyl-prolyl isomerase	PPIA	ETK34927.1	5.41063	5.73	22	19.385	K03767	Protein folding	Protein metabolism	-1.8	0.000453261	TMS	4	21	152
101	class III stress response-related ATPase	ClpC	ETK35418.1	5.79174	5.68	50	92.755	K03696	Protein folding	Protein metabolism	-1.8	0.00100821	TMS	11	17	717	C
14	chaperonin GroEL2	GroEL2	ETK30816.1	4.745	4.83	37	57.081	K04077	Posttranslational modification, protein turnover, chaperones	Protein metabolism	-2.5	2.64361e-05	TMS	22	40	1071	D
70	chaperonin GroEL2	GroEL2	ETK30816.1	4.45	4.83	26	57.081	K04077	Posttranslational modification, protein turnover, chaperones	Protein metabolism	-2.5	4.80016e-05	TMS	18	17	490
148	chaperonin GroEL2	GroEL2	ETK30816.1	4.75	4.83	23	57.081	K04077	Posttranslational modification, protein turnover, chaperones	Protein metabolism	-2.2	0.00222631	TMS	10	16	526
49	elongation factor Tu	TufA	ETK33178.1	5.52963	5.23	16	43.902	K02358	Protein biosynthesis	Protein metabolism	-2.1	0.000108509	TMS	6	18	211	C
57	elongation factor Tu	TufA	ETK33178.1	5.62739	5.23	23	43.902	K02358	Protein biosynthesis	Protein metabolism	-2.1	4.93221e-05	TMS	7	12	411
60	elongation factor Tu	TufA	ETK33178.1	4.90626	5.23	26	43.902	K02358	Protein biosynthesis	Protein metabolism	-1.9	8.61999e-05	TMS	25	53	1108
93	elongation factor Tu	TufA	ETK33178.1	4.545	5.23	33	43.902	K02358	Protein biosynthesis	Protein metabolism	-1.9	0.000270487	TMS	11	36	661
126	elongation factor Tu	TufA	ETK33178.1	4.97143	5.23	34	43.902	K02358	Protein biosynthesis	Protein metabolism	-2.2	0.000344379	TMS	7	18	373
168	elongation factor G	FusA	ETK33179.1	4.99835	5.12	64	77.069	K02355	Protein biosynthesis	Protein metabolism	1.5	0.0162177	TMS	16	32	827	D
180	30S ribosomal protein S2	RPS2	ETK33966.1	5.00401	5.1	41	34.294	K02967	Ribosome biosynthesis	Protein metabolism	-1.5	0.000897676	TMS	58	63	1390	C
128	ABC transporter ATP-binding protein		ETK31443.1	5.39079	5.53	32	33.15	K01990	Antibiotic resistance	Secondary metabolism	1.5	0.00106698	TMS	58	51	779	C
94	beta-lactamase domain-containing protein		ETK31825.1	4.52	4.7	26	22.749		Antibiotic resistance	Secondary metabolism	-1.7	0.000198239	TMS	5	21	199
22	ABC transporter-like protein		ETK33187.1	5.58914	5.77	31	33.383	K01990	Antibiotic resistance	Secondary metabolism	1.5	3.88179e-05	TMS	12	41	576
161	ABC transporter-like protein	NodI_2	ETK33189.1	7.07066	8.15	30	35.069	K01990	Antibiotic resistance	Secondary metabolism	1.7	0.00486626	TMS	4	16	197	C
9	putative ABC transport system ATP-binding protein	SalX	ETK33904.1	5.93625	5.84	26	24.702	K02003	Antibiotic resistance	Secondary metabolism	6.9	3.24343e-06	TMS	34	87	1113
52	hypothetical protein		ETK34626.1	4.88076	4.94	27	24.223		Unknown	*Secondary metabolism	-1.7	5.60234e-05	TMS	5	36	210
157	hypothetical protein		ETK34627.1	4.73	4.72	35	27.618		Putative hydrolase	*Secondary metabolism	-1.5	0.0127504	TMS	13	43	583
5	antibiotic biosynthesis monooxygenase		ETK36638.1	4.73	4.67	9	12.495		Antibiotic biosynthesis	Secondary metabolism	-1.8	8.86736e-07	TMS	4	45	212
177	hypothetical protein		ETK38100.1	7.31049	6.92	27	34.113		Putative pherohormone receptor	*Secondary metabolism	-1.5	0.0486044	TMS	3	14	172	D
2	sulfate ABC transporter ATP-binding protein		ETK38106.1	4.785	4.85	29	31.236	K01990	Antibiotic resistance	Secondary metabolism	-1.8	1.62574e-07	TMS	25	77	1076
13	sulfate ABC transporter ATP-binding protein		ETK38106.1	4.8255	4.85	29	31.236	K01990	Antibiotic resistance	Secondary metabolism	-1.8	1.27769e-05	TMS	11	48	671
32	PEBP family protein		ETK30834.1	4.85809	4.95	20	18.994	K06910	Unknown	Unknown	-1.6	7.94848e-05	TMS	5	31	169
71	PEBP family protein		ETK30834.1	4.92751	4.95	20	18.994	K06910	Unknown	Unknown	-1.5	0.000115127	TMS	2	21	132
28	hypothetical protein		ETK31047.1	6.45396	8.4	54	56.579		Unknown	Unknown	1.6	1.65126e-05	TMS	10	32	493
43	hypothetical protein		ETK31047.1	6.8137	8.4	54	56.579		Unknown	Unknown	1.6	9.00813e-05	TMS	16	29	628
67	hypothetical protein		ETK31047.1	7.13062	8.4	53	56.579		Unknown	Unknown	1.5	0.000351087	TMS	41	63	1440
85	hypothetical protein		ETK31047.1	7.51606	8.4	56	56.579		Unknown	Unknown	1.5	0.000586119	TMS	13	34	633
175	hypothetical protein		ETK31047.1	7.31906	8.4	53	56.579		Unknown	Unknown	1.5	0.0475562	TMS	10	21	433
91	hypothetical protein		ETK31048.1	7.02784	8.73	48	54.234		Unknown	Unknown	1.5	0.000120612	TMS	22	46	1036	C
98	hypothetical protein		ETK31048.1	6.35118	8.73	49	54.234		Unknown	Unknown	1.5	0.000184584	TMS	15	36	737
117	hypothetical protein		ETK31048.1	7.31049	8.73	48	54.234		Unknown	Unknown	1.5	0.000423417	TMS	41	60	1439
164	hypothetical protein		ETK32012.1	8.5182	8.8	38	41.921		Unknown	Unknown	1.6	0.00559774	TMS	21	44	973	C
38	hypothetical protein		ETK32013.1	5.94333	7.16	38	43.834		Unknown	Unknown	1.4	3.12941e-05	TMS	80	66	1363	C
82	hypothetical protein		ETK32013.1	7.54176	7.16	32	43.834		Unknown	Unknown	1.5	0.000292741	TMS	12	36	599
135	hypothetical protein		ETK32013.1	6.63383	7.16	54	43.834		Unknown	Unknown	1.5	0.0019471	TMS	10	29	495
158	hypothetical protein		ETK32013.1	5.85266	7.16	38	43.834		Unknown	Unknown	1.5	0.0104143	TMS	13	37	678
167	hypothetical protein		ETK32013.1	6	7.16	40	43.834		Unknown	Unknown	1.5	0.022395	TMS	8	31	433
173	hypothetical protein		ETK32013.1	5.7634	7.16	40	43.834		Unknown	Unknown	1.6	0.0174252	TMS	16	44	709
80	peptidase M48 Ste24p		ETK32069.1	5.68123	6.21	33	37.985		Possible peptidase	Unknown	1.8	0.000682818	TMS	42	71	1201	C
21	hypothetical protein		ETK32624.1	4.405	4.66	7	12.057		Unknown	Unknown	-2.2	2.382e-05	TMS	6	70	314
74	hypothetical protein		ETK32660.1	4.97426	5.06	22	20.371		Protein degradation	Unknown	-1.9	0.000316895	TMS	4	25	106
59	transcriptional regulatory protein		ETK33021.1	5.08902	5.26	27	25.789		Transcriptional regulation	Unknown	-2.2	0.000161025	TMS	5	29	327
76	basic membrane lipoprotein		ETK33305.1	4.851	4.99	35	34.019	K07335	Membrane transport	Unknown	-2.3	6.88593e-05	TMS	11	36	511
31	hypothetical protein		ETK33840.1	4.87934	5.05	51	48.053		Unknown	Unknown	-1.8	1.57472e-05	TMS	15	29	707
154	MaoC domain-containing protein dehydratase		ETK34157.1	4.86375	4.87	11	16.18		Putatively involved in polyhydroxyalkanoate biosynthetic pathway	Unknown	1.8	0.0017606	TMS	3	29	154
92	hypothetical protein		ETK34248.1	7.94433	7.82	15	18.166		Unknown	Unknown	-1.8	0.000395179	TMS	7	37	285
6	hypothetical protein		ETK34784.1	4.495	4.77	9	14.553		Unknown	Unknown	-1.7	2.0888e-06	TMS	6	53	278
75	hypothetical protein		ETK34784.1	4.6	4.77	9	14.553		Unknown	Unknown	-2.7	0.000212743	TMS	9	65	348
110	hypothetical secreted protein		ETK35156.1	4.868	5.23	12	19.817		Unknown	Unknown	4.4	2.68439e-05	TMS	11	58	520
131	hypothetical secreted protein		ETK35156.1	4.87367	5.23	12	19.817		Unknown	Unknown	3.3	0.000124678	TMS	3	27	213
142	hypothetical protein		ETK35358.1	5.39646	5.6	39	38.742		Unknown	Unknown	1.6	0.00136031	TMS	26	51	757
1Referring to protein 2D-maps from global proteome analysis of RP0 strain
2According to BLAST analysis using KEGG database (http://www.genome.jp/tools/blast/).
3Referring to gene product annotation at GenBank database.
4Calculated using ImageMaster 2D Platinum software using protein 2D-maps.
5Predicted on the base of amino acid sequence.
6Based on predicted function by BLAST interrogation at the KEGG database (http://www.kegg.jp/kegg/kegg2.html); * referring to an in silico predictiom of biosynthetic gene clusters for secondary metabolites by AntiSmash analysis [5, 30].
7Values calculated as normalized spot volume ratio as described in “2D-DIGE analysis” paragraph in "Methods" section using unexposed condition as reference. Positive and negative values stand for up- and down-regulation in NAI-107 exposed cultivations in the respect of reference condition, respectively.
8Probability of null hypothesis. All the identified protein species are differentially abundant with a probability greater than 95%.
9MS method for protein identification. TMS: Tandem Mass spectrometry. PMF: Peptide Mass Fingerprint.
10Number of unique peptides identified, amino acid sequence coverage and protein identification score from MS results.
11Comparison between RP0 and WT global proteome analysis from "NAI-107 exposed Vs Unexposed" and "90 h Vs 66 h" datasets, respectively. "C" and "D" stand for concordant and discordant accumulation profile in the respect of NAI-107 presence, respectively.
