# Supplementary material for: Elucidating the molecular physiology of lantibiotic NAI-107 production in Microbispora ATCC-PTA-5024
Source: BMC Genomics. 2016 Jan 12;17:42. doi: 10.1186/s12864-016-2369-z (PMC4709908; doi:10.1186/s12864-016-2369-z)
Supplement: Additional file 8: Table S6. — Numbers of KEGG orthology groups participating in molecular and metabolic processes as inferred from genome and proteome analyses, respectively. (XLS 24 kb) [file 12864_2016_2369_MOESM8_ESM.xls]

## Sheet: Foglio1
Table 6. Numbers of KEGG orthology groups partecipating in molecular and metabolic processes as inferred from genome and proteome analyses, respectively.
Protein functions	Function KEGG Identifier	Number of KO groups from genome for specific process (%)	Number of KO groups from proteome analyses for specific process (%)
Metabolism
Enzymes	ko01000	935 (56.29)	119 (49.37)
Protein kinases	ko01001	11 (0.66)
Protein phosphatases and associated proteins	ko01009	4 (0.24)	2 (0.82)
Peptidases	ko01002	46 (2.77)	8 (3.32)
Glycosyltransferases	ko01003	15 (0.90)
Lipopolysaccharide biosynthesis proteins	ko01005	6 (0.36)
Lipid biosynthesis proteins	ko01004	14 (0.84)	2 (0.82)
Polyketide biosynthesis proteins	ko01008	4 (0.24)
Prenyltransferases	ko01006	10 (0.60)	1 (0.41)
Amino acid related enzymes	ko01007	33 (1.99)	6 (2.49)
Cytochrome P450	ko00199	2 (0.12)
Photosynthesis and electron transfer proteins	ko00194	8 (0.48)	2 (0.82)
Subtotal		1088 (65.5)	140 (58.1)
Genetic information processing
Transcription factors	ko03000	37 (2.23)	2 (0.82)
Transcription machinery	ko03021	14 (0.84)	5 (2.07)
Messenger RNA biogenesis	ko03019	15 (0.90)	5 (2.07)
Ribosome	ko03011	53 (3.19)	20 (8.30)
Ribosome biogenesis	ko03009	34 (2.05)	1 (0.41)
Transfer RNA biogenesis	ko03016	48 (2.89)	6 (2.49)
Translation factors	ko03012	15 (0.90)	6 (2.49)
Chaperones and folding catalysts	ko03110	18 (1.08)	6 (2.49)
Ubiquitin system	ko04121	1 (0.06)
Proteasome	ko03051	6 (0.36)	3 (1.24)
DNA replication proteins	ko03032	18 (1.08)	6 (2.49)
Chromosome	ko03036	29 (1.75)	1 (0.41)
DNA repair and recombination proteins	ko03400	65 (3.91)	12 (4.98)
Subtotal		353 (21.25)	73 (30.3)
Signaling and cellular processes
Transporters	ko02000	176 (10.6)	25 (9.96)
Secretion system	ko02044	18 (1.08)	2 (0.82)
Bacterial toxins	ko02042	2 (0.12)
Two-component system	ko02022	16 (0.96)
Bacterial motility proteins	ko02035	2 (0.12)
Cytoskeleton proteins	ko04812	4 (0.24)
Cellular antigens	ko04090	2 (0.12)	1 (0.41)
Subtotal		220 (13.25)	28 (11.6)
Total		1661 (100)	241 (100)
